# Supplementary material for: Identification of baboon microRNAs expressed in liver and lymphocytes
Source: J Biomed Sci. 2010 Jul 1;17(1):54. doi: 10.1186/1423-0127-17-54 (PMC2905361; doi:10.1186/1423-0127-17-54)
Supplement: Additional file 1 — Primer sequences. Information on primer sequences used to perform RT-PCR including the miRNA-specific forward and RT primer sets and universal reverse primers. [file 1423-0127-17-54-S1.XLS]

## Sheet: Sheet1
Primer	Sequence	miRNA ID
RT	GTCGTATCCAGTGCAGGGTCCGAGGTATTCGCACTGGATACGACTCTCCCC	miR-760
Forward primer	GTCGTCGGCTCTGGGTCTGT
Reverse primer	GCAGGGACCGTGGT
RT	GTCGTATCCAGTGCAGGGTCCGAGGTATTCGCACTGGATACGACACCAG	miR-648
Forward primer	GTAGACTCAAGTGTGCAGGGCA
Reverse primer	GTGCAGGGTCCGAGGT
RT	GTCGTATCGAGTGCAGGGACCGTGGTCTCGATACGACGCTTC	miR-30a-3p
Forward primer	GCGTGTAAACATCCTCGACTGG
Reverse primer	GCAGGGACCGTGGT
RT	GTCGTATCCAGTGCAGGGTCCGAGGTATTCGCACTGGATACGACACCTAT	miR-26b
Forward primer	CGCCGCTTCAAGTAATTCAGGAT
Reverse primer	GTGCAGGGTCCGAGGT
RT	GTCGTATCCAGTGCAGGGTCCGAGGTATTCGCACTGGATACGACGGAAAG	miR-373
Forward primer	TCCTACACTCAAAATGGGGGCG
Reverse primer	GTGCAGGGTCCGAGGT
RT	GTCGTATCCAGTGCAGGGTCCGAGGTATTCGCACTGGATACGACTCAACA	miR-21
Forward primer	GCCCGCTAGCTTATCAGACTGATG
Reverse primer	GTGCAGGGTCCGAGGT
RT	GTCGTATCCAGTGCAGGGTCCGAGGTATTCGCACTGGATACGACAAAGCA	miR-302a
Forward primer	GTCCGCGCTAAACGTGGATGTACT
Reverse primer	GTGCAGGGTCCGAGGT
RT	GTCGTATCCAGTGCAGGGTCCGAGGTATTCGCACTGGATACGACCGCCAA	miR-16-1
Forward primer	CGCGCTAGCAGCACGTAAAT
Reverse primer	GTGCAGGGTCCGAGGT
