# Supplementary material for: Identification of baboon microRNAs expressed in liver and lymphocytes
Source: J Biomed Sci. 2010 Jul 1;17(1):54. doi: 10.1186/1423-0127-17-54 (PMC2905361; doi:10.1186/1423-0127-17-54)
Supplement: Additional file 2 — Predicted baboon miRNAs. Information on predicted baboon miRNAs including names, genomic coordinates, length, mismatches and percent identity with human pre-miRNA sequences. [file 1423-0127-17-54-S2.XLS]

## Sheet: Sheet1
Query_id	subject_ids	%identity	alignment_length	mismatches	gap_opens	query_start	query_end	subject_start	subject_end	evalue	bit_score
hsa-mir-101-2	gnl|ti|1915853469	100	79	0	0	1	79	617	695	3e-33	147
hsa-mir-103-1	gnl|ti|2017208355	100	78	0	0	1	78	418	341	1e-32	145
hsa-mir-103-2	gnl|ti|1976546903	100	78	0	0	1	78	575	498	1e-32	145
hsa-mir-105-1	gnl|ti|1995262530	100	81	0	0	1	81	689	609	3e-34	150
hsa-mir-105-2	gnl|ti|1988882434	100	81	0	0	1	81	115	195	3e-34	150
hsa-mir-106b	gnl|ti|2020952732	100	82	0	0	1	82	395	476	7e-35	152
hsa-mir-107	gnl|ti|1935158064	100	81	0	0	1	81	615	535	3e-34	150
hsa-mir-10a	gnl|ti|1921309686	100	109	0	0	1	109	386	278	7e-50	202
hsa-mir-1-1	gnl|ti|1930204248	100	71	0	0	1	71	540	470	9e-29	132
hsa-mir-1179	gnl|ti|1923885627	100	91	0	0	1	91	627	717	7e-40	169
hsa-mir-1181	gnl|ti|1963860966	100	32	0	0	50	81	24	55	4e-07	60.2
hsa-mir-1184	gnl|ti|2016732162	100	99	0	0	1	99	672	574	3e-44	183
hsa-mir-1224	gnl|ti|1997448839	100	29	0	0	57	85	171	143	2e-05	54.7
hsa-mir-1225	gnl|ti|1987776449	100	90	0	0	1	90	191	102	3e-39	167
hsa-mir-1226	gnl|ti|1915021410	100	75	0	0	1	75	705	631	6e-31	139
hsa-mir-1233	gnl|ti|1990213340	100	31	0	0	52	82	824	794	2e-06	58.4
hsa-mir-124-1	gnl|ti|1940860329	100	85	0	0	1	85	212	296	2e-36	158
hsa-mir-124-3	gnl|ti|1990260183	100	87	0	0	1	87	146	60	1e-37	161
hsa-mir-1244	gnl|ti|1916302824	100	85	0	0	1	85	410	494	2e-36	158
hsa-mir-1246	gnl|ti|1915022272	100	70	0	0	4	73	372	303	3e-28	130
hsa-mir-1249	gnl|ti|1915836926	100	66	0	0	1	66	171	106	6e-26	122
hsa-mir-1251	gnl|ti|1925261066	100	70	0	0	1	70	206	137	3e-28	130
hsa-mir-1255b-2	gnl|ti|1947218047	100	34	0	0	32	65	907	874	3e-08	63.9
hsa-mir-1256	gnl|ti|2005380725	100	46	0	0	74	119	751	796	7e-15	86.1
hsa-mir-1258	gnl|ti|1917933956	100	70	0	0	4	73	322	253	3e-28	130
hsa-mir-125a	gnl|ti|2017682476	100	52	0	0	35	86	20	71	3e-18	97.1
hsa-mir-125b-1	gnl|ti|1913630728	100	88	0	0	1	88	195	108	3e-38	163
hsa-mir-1264	gnl|ti|1961224932	100	69	0	0	1	69	153	85	1e-27	128
hsa-mir-1267	gnl|ti|1916914807	100	43	0	0	28	70	731	689	3e-13	80.5
hsa-mir-1281	gnl|ti|1995356391	100	54	0	0	1	54	523	470	3e-19	100
hsa-mir-128-1	gnl|ti|1921061437	100	82	0	0	1	82	611	692	7e-35	152
hsa-mir-1282	gnl|ti|1990847912	100	52	0	0	1	52	481	430	3e-18	97.1
hsa-mir-128-2	gnl|ti|2000148781	100	84	0	0	1	84	260	177	6e-36	156
hsa-mir-1285-2	gnl|ti|1998395986	100	28	0	0	1	28	684	657	8e-05	52.8
hsa-mir-1290	gnl|ti|1930175953	100	28	0	0	18	45	617	590	8e-05	52.8
hsa-mir-129-1	gnl|ti|1915733669	100	72	0	0	1	72	516	445	3e-29	134
hsa-mir-1302-6	gnl|ti|1990347999	100	29	0	0	50	78	88	116	2e-05	54.7
hsa-mir-1303	gnl|ti|1990073138	100	29	0	0	51	79	485	513	2e-05	54.7
hsa-mir-1304	gnl|ti|2016837392	100	29	0	0	63	91	595	567	2e-05	54.7
hsa-mir-1306	gnl|ti|2037881565	100	85	0	0	1	85	578	494	2e-36	158
hsa-mir-1307	gnl|ti|1924340938	100	149	0	0	1	149	464	316	4e-72	276
hsa-mir-130a	gnl|ti|1931297232	100	89	0	0	1	89	88	176	9e-39	165
hsa-mir-132	gnl|ti|1986466632	100	101	0	0	1	101	306	206	2e-45	187
hsa-mir-133a-1	gnl|ti|1986640190	100	88	0	0	1	88	284	197	3e-38	163
hsa-mir-133a-2	gnl|ti|1925058608	100	102	0	0	1	102	572	471	5e-46	189
hsa-mir-133b	gnl|ti|1980729752	100	119	0	0	1	119	324	206	2e-55	220
hsa-mir-135a-1	gnl|ti|1989403199	100	90	0	0	1	90	400	311	3e-39	167
hsa-mir-135a-2	gnl|ti|1974515106	100	100	0	0	1	100	265	364	7e-45	185
hsa-mir-135b	gnl|ti|2012533101	100	97	0	0	1	97	376	280	3e-43	180
hsa-mir-136	gnl|ti|1959779531	100	82	0	0	1	82	168	87	7e-35	152
hsa-mir-137	gnl|ti|1987728034	100	102	0	0	1	102	425	324	5e-46	189
hsa-mir-138-2	gnl|ti|1915814682	100	84	0	0	1	84	426	343	6e-36	156
hsa-mir-139	gnl|ti|1915223942	100	68	0	0	1	68	360	427	4e-27	126
hsa-mir-140	gnl|ti|2037812195	100	100	0	0	1	100	709	610	7e-45	185
hsa-mir-142	gnl|ti|1918886464	100	87	0	0	1	87	278	192	1e-37	161
hsa-mir-144	gnl|ti|1947182846	100	86	0	0	1	86	67	152	4e-37	159
hsa-mir-148a	gnl|ti|1946590692	100	68	0	0	1	68	674	741	4e-27	126
hsa-mir-150	gnl|ti|2011983408	100	84	0	0	1	84	572	655	6e-36	156
hsa-mir-151	gnl|ti|2011960981	100	90	0	0	1	90	147	58	3e-39	167
hsa-mir-152	gnl|ti|2005820219	100	87	0	0	1	87	419	333	1e-37	161
hsa-mir-153-1	gnl|ti|1915560441	100	90	0	0	1	90	462	551	3e-39	167
hsa-mir-153-2	gnl|ti|2018576076	100	87	0	0	1	87	471	385	1e-37	161
hsa-mir-154	gnl|ti|2018070319	100	82	0	0	3	84	230	311	7e-35	152
hsa-mir-15a	gnl|ti|2011986018	100	83	0	0	1	83	284	366	2e-35	154
hsa-mir-16-1	gnl|ti|2011986018	100	89	0	0	1	89	424	512	9e-39	165
hsa-mir-17	gnl|ti|1986846887	100	84	0	0	1	84	223	306	6e-36	156
hsa-mir-181a-1	gnl|ti|2010294989	100	110	0	0	1	110	316	207	2e-50	204
hsa-mir-18a	gnl|ti|1986846887	100	71	0	0	1	71	370	440	9e-29	132
hsa-mir-18b	gnl|ti|1974554142	100	71	0	0	1	71	506	436	9e-29	132
hsa-mir-190	gnl|ti|2018297569	100	85	0	0	1	85	248	332	2e-36	158
hsa-mir-190b	gnl|ti|2016757776	100	77	0	0	1	77	379	455	4e-32	143
hsa-mir-191	gnl|ti|1988887995	100	92	0	0	1	92	381	472	2e-40	171
hsa-mir-192	gnl|ti|1975794377	100	107	0	0	4	110	109	215	9e-49	198
hsa-mir-193b	gnl|ti|1990208695	100	83	0	0	1	83	168	86	2e-35	154
hsa-mir-194-1	gnl|ti|1934904181	100	85	0	0	1	85	48	132	2e-36	158
hsa-mir-196a-1	gnl|ti|1988882639	100	70	0	0	1	70	497	566	3e-28	130
hsa-mir-196a-2	gnl|ti|1938889935	100	110	0	0	1	110	236	127	2e-50	204
hsa-mir-196b	gnl|ti|1916882533	100	84	0	0	1	84	75	158	6e-36	156
hsa-mir-197	gnl|ti|1962336846	100	75	0	0	1	75	187	261	6e-31	139
hsa-mir-199a-2	gnl|ti|1915879072	100	110	0	0	1	110	317	208	2e-50	204
hsa-mir-199b	gnl|ti|1915150941	100	110	0	0	1	110	651	542	2e-50	204
hsa-mir-19a	gnl|ti|1986846887	100	82	0	0	1	82	510	591	7e-35	152
hsa-mir-19b-1	gnl|ti|1923491347	100	87	0	0	1	87	345	259	1e-37	161
hsa-mir-19b-2	gnl|ti|1914856520	100	96	0	0	1	96	205	110	1e-42	178
hsa-mir-200a	gnl|ti|2017671762	100	88	0	0	1	88	330	243	3e-38	163
hsa-mir-200c	gnl|ti|2016758884	100	68	0	0	1	68	92	159	4e-27	126
hsa-mir-204	gnl|ti|1976978383	100	110	0	0	1	110	221	330	2e-50	204
hsa-mir-206	gnl|ti|1990199016	100	86	0	0	1	86	288	373	4e-37	159
hsa-mir-208b	gnl|ti|1984400985	100	77	0	0	1	77	178	254	4e-32	143
hsa-mir-20a	gnl|ti|1986846887	100	71	0	0	1	71	684	754	9e-29	132
hsa-mir-21	gnl|ti|1988448560	100	72	0	0	1	72	599	670	3e-29	134
hsa-mir-212	gnl|ti|1986238999	100	110	0	0	1	110	400	291	2e-50	204
hsa-mir-214	gnl|ti|1977584421	100	110	0	0	1	110	761	652	2e-50	204
hsa-mir-216b	gnl|ti|1962746067	100	82	0	0	1	82	451	370	7e-35	152
hsa-mir-218-2	gnl|ti|2013873522	100	110	0	0	1	110	570	679	2e-50	204
hsa-mir-219-2	gnl|ti|2005137042	100	97	0	0	1	97	210	114	3e-43	180
hsa-mir-22	gnl|ti|1913511982	100	85	0	0	1	85	542	458	2e-36	158
hsa-mir-222	gnl|ti|1951049585	100	63	0	0	48	110	27	89	3e-24	117
hsa-mir-23a	gnl|ti|1916074938	100	73	0	0	1	73	450	522	7e-30	135
hsa-mir-23b	gnl|ti|1940808630	100	97	0	0	1	97	560	464	3e-43	180
hsa-mir-24-1	gnl|ti|2001054637	100	68	0	0	1	68	314	381	4e-27	126
hsa-mir-25	gnl|ti|2020952732	100	84	0	0	1	84	819	902	6e-36	156
hsa-mir-26a-1	gnl|ti|1919415964	100	77	0	0	1	77	278	354	4e-32	143
hsa-mir-26a-2	gnl|ti|1943616491	100	84	0	0	1	84	384	301	6e-36	156
hsa-mir-27a	gnl|ti|1916074938	100	78	0	0	1	78	590	667	1e-32	145
hsa-mir-27b	gnl|ti|1940808630	100	97	0	0	1	97	323	227	3e-43	180
hsa-mir-28	gnl|ti|1941341663	100	28	0	0	3	30	604	631	8e-05	52.8
hsa-mir-29a	gnl|ti|1997081235	100	64	0	0	1	64	466	403	7e-25	119
hsa-mir-29b-1	gnl|ti|1911392069	100	81	0	0	1	81	473	553	3e-34	150
hsa-mir-29b-2	gnl|ti|1990159173	100	81	0	0	1	81	447	367	3e-34	150
hsa-mir-29c	gnl|ti|2014801918	100	88	0	0	1	88	217	304	3e-38	163
hsa-mir-301a	gnl|ti|1963927041	100	86	0	0	1	86	217	132	4e-37	159
hsa-mir-301b	gnl|ti|2015268972	100	77	0	0	2	78	221	297	4e-32	143
hsa-mir-302a	gnl|ti|1913219873	100	69	0	0	1	69	335	267	1e-27	128
hsa-mir-302c	gnl|ti|1913219873	100	68	0	0	1	68	511	444	4e-27	126
hsa-mir-302f	gnl|ti|2015616365	100	47	0	0	5	51	596	550	2e-15	87.9
hsa-mir-30a	gnl|ti|1962386191	100	32	0	0	40	71	922	891	4e-07	60.2
hsa-mir-30b	gnl|ti|1984271844	100	88	0	0	1	88	1022	935	3e-38	163
hsa-mir-30c-1	gnl|ti|1909275562	100	89	0	0	1	89	244	332	9e-39	165
hsa-mir-30e	gnl|ti|1943548642	100	92	0	0	1	92	304	213	2e-40	171
hsa-mir-31	gnl|ti|1926478600	100	71	0	0	1	71	231	301	9e-29	132
hsa-mir-32	gnl|ti|1916856835	100	70	0	0	1	70	46	115	3e-28	130
hsa-mir-320a	gnl|ti|2015584511	100	80	0	0	2	81	54	133	9e-34	148
hsa-mir-320d-2	gnl|ti|2015219676	100	47	0	0	1	47	100	54	2e-15	87.9
hsa-mir-323	gnl|ti|2007543741	100	86	0	0	1	86	312	397	4e-37	159
hsa-mir-324	gnl|ti|1938277799	100	83	0	0	1	83	125	43	2e-35	154
hsa-mir-325	gnl|ti|2001958423	100	95	0	0	4	98	112	206	4e-42	176
hsa-mir-326	gnl|ti|1954498341	100	92	0	0	1	92	119	28	2e-40	171
hsa-mir-330	gnl|ti|2015274774	100	94	0	0	1	94	321	414	2e-41	174
hsa-mir-331	gnl|ti|1947985048	100	63	0	0	1	63	83	21	3e-24	117
hsa-mir-337	gnl|ti|1990865536	100	93	0	0	1	93	326	418	6e-41	172
hsa-mir-33b	gnl|ti|1990204527	100	94	0	0	1	94	759	666	2e-41	174
hsa-mir-342	gnl|ti|1921229352	100	99	0	0	1	99	278	376	3e-44	183
hsa-mir-345	gnl|ti|1924170852	100	32	0	0	61	92	27	58	4e-07	60.2
hsa-mir-346	gnl|ti|1913360862	100	95	0	0	1	95	635	729	4e-42	176
hsa-mir-34b	gnl|ti|1916026983	100	84	0	0	1	84	262	179	6e-36	156
hsa-mir-361	gnl|ti|1940904864	100	72	0	0	1	72	358	429	3e-29	134
hsa-mir-362	gnl|ti|1913528759	100	62	0	0	4	65	129	68	9e-24	115
hsa-mir-365-1	gnl|ti|1976655238	100	87	0	0	1	87	852	766	1e-37	161
hsa-mir-365-2	gnl|ti|1910763043	100	111	0	0	1	111	412	302	5e-51	206
hsa-mir-369	gnl|ti|2015990275	100	70	0	0	1	70	152	83	3e-28	130
hsa-mir-370	gnl|ti|1977519592	100	75	0	0	1	75	919	993	6e-31	139
hsa-mir-373	gnl|ti|1996491347	100	41	0	0	29	69	26	66	4e-12	76.8
hsa-mir-374b	gnl|ti|1988806576	100	72	0	0	1	72	201	130	3e-29	134
hsa-mir-375	gnl|ti|2037771914	100	64	0	0	1	64	700	763	7e-25	119
hsa-mir-376a-1	gnl|ti|1998452629	100	68	0	0	1	68	221	154	4e-27	126
hsa-mir-376a-2	gnl|ti|2016766492	100	80	0	0	1	80	323	244	9e-34	148
hsa-mir-376b	gnl|ti|1916134831	100	100	0	0	1	100	691	790	7e-45	185
hsa-mir-376c	gnl|ti|2016766492	100	66	0	0	1	66	701	636	6e-26	122
hsa-mir-377	gnl|ti|1986930194	100	69	0	0	1	69	455	523	1e-27	128
hsa-mir-381	gnl|ti|2011998320	100	75	0	0	1	75	256	182	6e-31	139
hsa-mir-382	gnl|ti|1925259109	100	76	0	0	1	76	78	153	2e-31	141
hsa-mir-383	gnl|ti|1975085735	100	73	0	0	1	73	830	902	7e-30	135
hsa-mir-409	gnl|ti|2015990275	100	79	0	0	1	79	450	372	3e-33	147
hsa-mir-411	gnl|ti|2007203484	100	96	0	0	1	96	531	626	1e-42	178
hsa-mir-412	gnl|ti|2015990275	100	91	0	0	1	91	303	213	7e-40	169
hsa-mir-421	gnl|ti|1911827998	100	85	0	0	1	85	308	224	2e-36	158
hsa-mir-424	gnl|ti|1909278307	100	98	0	0	1	98	159	256	9e-44	182
hsa-mir-431	gnl|ti|1962891852	100	114	0	0	1	114	166	53	1e-52	211
hsa-mir-433	gnl|ti|1963485390	100	70	0	0	24	93	21	90	3e-28	130
hsa-mir-450a-2	gnl|ti|1916065258	100	99	0	0	1	99	250	348	3e-44	183
hsa-mir-455	gnl|ti|1940851631	100	96	0	0	1	96	949	1044	1e-42	178
hsa-mir-484	gnl|ti|1912317175	100	79	0	0	1	79	24	102	3e-33	147
hsa-mir-485	gnl|ti|1915227604	100	73	0	0	1	73	224	296	7e-30	135
hsa-mir-486	gnl|ti|1943685315	100	68	0	0	1	68	247	314	4e-27	126
hsa-mir-490	gnl|ti|1910495858	100	128	0	0	1	128	358	231	2e-60	237
hsa-mir-491	gnl|ti|1983370431	100	84	0	0	1	84	103	186	6e-36	156
hsa-mir-493	gnl|ti|2009561834	100	89	0	0	1	89	570	482	9e-39	165
hsa-mir-495	gnl|ti|1915030207	100	82	0	0	1	82	505	586	7e-35	152
hsa-mir-497	gnl|ti|1988333645	100	112	0	0	1	112	439	328	2e-51	207
hsa-mir-500	gnl|ti|1913528759	100	84	0	0	1	84	663	580	6e-36	156
hsa-mir-501	gnl|ti|2005855842	100	56	0	0	1	56	80	25	2e-20	104
hsa-mir-505	gnl|ti|1986263771	100	84	0	0	1	84	787	704	6e-36	156
hsa-mir-516b-1	gnl|ti|1950378701	100	64	0	0	1	64	84	21	7e-25	119
hsa-mir-539	gnl|ti|1994520516	100	78	0	0	1	78	535	612	1e-32	145
hsa-mir-544	gnl|ti|1919421351	100	91	0	0	1	91	402	312	7e-40	169
hsa-mir-548a-1	gnl|ti|1915800907	100	39	0	0	19	57	605	567	6e-11	73.1
hsa-mir-548a-2	gnl|ti|2015245826	100	28	0	0	70	97	574	547	8e-05	52.8
hsa-mir-548b	gnl|ti|1940697265	100	28	0	0	19	46	1060	1033	8e-05	52.8
hsa-mir-548f-1	gnl|ti|2016763647	100	34	0	0	50	83	852	885	3e-08	63.9
hsa-mir-548f-3	gnl|ti|1990324275	100	41	0	0	47	87	457	497	4e-12	76.8
hsa-mir-548f-4	gnl|ti|1961183422	100	40	0	0	12	51	89	128	2e-11	75
hsa-mir-548g	gnl|ti|1977524973	100	29	0	0	14	42	619	647	2e-05	54.7
hsa-mir-548h-4	gnl|ti|1994500281	100	42	0	0	64	105	528	487	1e-12	78.7
hsa-mir-548i-2	gnl|ti|1940818980	100	30	0	0	24	53	477	448	6e-06	56.5
hsa-mir-548i-4	gnl|ti|1943608082	100	34	0	0	1	34	600	633	3e-08	63.9
hsa-mir-548k	gnl|ti|1986462413	100	28	0	0	54	81	227	254	8e-05	52.8
hsa-mir-548l	gnl|ti|1974998440	100	30	0	0	50	79	176	147	6e-06	56.5
hsa-mir-548n	gnl|ti|2007481569	100	37	0	0	39	75	262	298	7e-10	69.4
hsa-mir-548p	gnl|ti|1977587643	100	31	0	0	45	75	119	149	2e-06	58.4
hsa-mir-561	gnl|ti|1986941759	100	61	0	0	1	61	783	723	3e-23	113
hsa-mir-562	gnl|ti|1976954009	100	28	0	0	51	78	413	386	8e-05	52.8
hsa-mir-576	gnl|ti|1946289282	100	29	0	0	49	77	108	80	2e-05	54.7
hsa-mir-579	gnl|ti|1953780552	100	28	0	0	1	28	549	576	8e-05	52.8
hsa-mir-583	gnl|ti|1988825797	100	42	0	0	34	75	23	64	1e-12	78.7
hsa-mir-592	gnl|ti|2037816379	100	97	0	0	1	97	660	564	3e-43	180
hsa-mir-607	gnl|ti|1927205988	100	30	0	0	43	72	974	1003	6e-06	56.5
hsa-mir-612	gnl|ti|1962438902	100	34	0	0	67	100	23	56	3e-08	63.9
hsa-mir-619	gnl|ti|2015596571	100	51	0	0	1	51	590	640	1e-17	95.3
hsa-mir-636	gnl|ti|1924953332	100	35	0	0	1	35	772	806	1e-08	65.8
hsa-mir-655	gnl|ti|1911001906	100	85	0	0	13	97	21	105	2e-36	158
hsa-mir-656	gnl|ti|2017541924	100	78	0	0	1	78	623	546	1e-32	145
hsa-mir-665	gnl|ti|1986460851	100	72	0	0	1	72	482	411	3e-29	134
hsa-mir-668	gnl|ti|1915227604	100	66	0	0	1	66	60	125	6e-26	122
hsa-mir-671	gnl|ti|1986439710	100	118	0	0	1	118	440	557	7e-55	219
hsa-mir-708	gnl|ti|1995276268	100	88	0	0	1	88	740	653	3e-38	163
hsa-mir-7-3	gnl|ti|1986841431	100	29	0	0	82	110	28	56	2e-05	54.7
hsa-mir-744	gnl|ti|2000226861	100	98	0	0	1	98	547	644	9e-44	182
hsa-mir-760	gnl|ti|2016816803	100	80	0	0	1	80	171	92	9e-34	148
hsa-mir-770	gnl|ti|2018803277	100	98	0	0	1	98	462	365	9e-44	182
hsa-mir-873	gnl|ti|1995135684	100	77	0	0	1	77	207	131	4e-32	143
hsa-mir-876	gnl|ti|1940878745	100	81	0	0	1	81	548	468	3e-34	150
hsa-mir-885	gnl|ti|1940876910	100	74	0	0	1	74	557	484	2e-30	137
hsa-mir-886	gnl|ti|1990070835	100	39	0	0	20	58	339	377	6e-11	73.1
hsa-mir-887	gnl|ti|1909344647	100	78	0	0	2	79	185	262	1e-32	145
hsa-mir-889	gnl|ti|1938868675	100	79	0	0	1	79	491	413	3e-33	147
hsa-mir-891b	gnl|ti|1975087135	100	79	0	0	1	79	383	461	3e-33	147
hsa-mir-9-1	gnl|ti|1988824472	100	89	0	0	1	89	467	555	9e-39	165
hsa-mir-9-2	gnl|ti|1924139372	100	87	0	0	1	87	399	485	1e-37	161
hsa-mir-92a-1	gnl|ti|1990213833	100	78	0	0	1	78	771	694	1e-32	145
hsa-mir-92a-2	gnl|ti|1943639461	100	75	0	0	1	75	706	780	6e-31	139
hsa-mir-933	gnl|ti|1938837106	100	76	0	0	2	77	537	612	2e-31	141
hsa-mir-935	gnl|ti|1915858821	100	91	0	0	1	91	179	89	7e-40	169
hsa-mir-940	gnl|ti|1915915976	100	90	0	0	5	94	538	449	3e-39	167
hsa-mir-95	gnl|ti|1982276823	100	81	0	0	1	81	575	655	3e-34	150
hsa-mir-96	gnl|ti|1996232376	100	78	0	0	1	78	272	195	1e-32	145
hsa-mir-99a	gnl|ti|2037803500	100	81	0	0	1	81	622	542	3e-34	150
hsa-mir-1247	gnl|ti|1960747798	99.26	136	1	0	1	136	452	317	3e-63	246
hsa-mir-98	gnl|ti|1938320781	99.16	119	1	0	1	119	385	267	9e-54	215
hsa-mir-454	gnl|ti|1939512195	99.13	115	1	0	1	115	511	397	2e-51	207
hsa-mir-769	gnl|ti|2000512958	99.13	115	1	0	4	118	767	653	2e-51	207
hsa-mir-10b	gnl|ti|1990866990	99.09	110	1	0	1	110	255	146	9e-49	198
hsa-mir-181a-2	gnl|ti|1989392434	99.09	110	1	0	1	110	404	295	9e-49	198
hsa-mir-181b-1	gnl|ti|2010294989	99.09	110	1	0	1	110	145	36	9e-49	198
hsa-mir-210	gnl|ti|1989403354	99.09	110	1	0	1	110	508	617	9e-49	198
hsa-mir-218-1	gnl|ti|1987768611	99.09	110	1	0	1	110	423	532	9e-49	198
hsa-mir-221	gnl|ti|1965692557	99.09	110	1	0	1	110	661	552	9e-49	198
hsa-mir-7-1	gnl|ti|1994543451	99.09	110	1	0	1	110	401	510	9e-49	198
hsa-mir-205	gnl|ti|1915863929	99.08	109	1	0	1	109	706	598	3e-48	196
hsa-mir-215	gnl|ti|1934904181	99.08	109	1	0	1	109	330	438	3e-48	196
hsa-mir-767	gnl|ti|1975872165	99.08	109	1	0	1	109	365	257	3e-48	196
hsa-mir-545	gnl|ti|1941341663	99.06	106	1	0	1	106	583	478	2e-46	191
hsa-mir-768	gnl|ti|1913360334	99.04	104	1	0	1	104	375	272	2e-45	187
hsa-mir-496	gnl|ti|1979854049	99.02	102	1	0	1	102	196	95	3e-44	183
hsa-mir-15b	gnl|ti|1914766894	98.98	98	1	0	1	98	232	135	4e-42	176
hsa-mir-514-1	gnl|ti|1986267817	98.98	98	1	0	1	98	549	452	4e-42	176
hsa-mir-582	gnl|ti|1919190966	98.98	98	1	0	1	98	364	461	4e-42	176
hsa-mir-652	gnl|ti|1994630622	98.98	98	1	0	1	98	38	135	4e-42	176
hsa-mir-1182	gnl|ti|1931276811	98.97	97	1	0	1	97	323	227	2e-41	174
hsa-mir-127	gnl|ti|1941466757	98.97	97	1	0	1	97	180	276	2e-41	174
hsa-mir-449b	gnl|ti|1925160839	98.97	97	1	0	1	97	319	223	2e-41	174
hsa-mir-584	gnl|ti|1941131263	98.97	97	1	0	1	97	122	218	2e-41	174
hsa-mir-598	gnl|ti|1921930933	98.97	97	0	1	1	97	263	168	6e-41	172
hsa-mir-660	gnl|ti|1972959163	98.97	97	1	0	1	97	152	56	2e-41	174
hsa-mir-569	gnl|ti|1911004162	98.96	96	1	0	1	96	169	74	6e-41	172
hsa-mir-615	gnl|ti|2037816205	98.96	96	1	0	1	96	145	240	6e-41	172
hsa-mir-653	gnl|ti|1940884497	98.96	96	1	0	1	96	328	233	6e-41	172
hsa-mir-92b	gnl|ti|1913333734	98.96	96	1	0	1	96	434	529	6e-41	172
hsa-mir-183	gnl|ti|1959130285	98.95	95	1	0	16	110	20	114	2e-40	171
hsa-mir-200b	gnl|ti|1923940786	98.95	95	1	0	1	95	191	285	2e-40	171
hsa-mir-340	gnl|ti|1913530850	98.95	95	1	0	1	95	284	378	2e-40	171
hsa-mir-628	gnl|ti|1960714924	98.95	95	1	0	1	95	540	446	2e-40	171
hsa-mir-423	gnl|ti|1941462726	98.94	94	1	0	1	94	476	569	7e-40	169
hsa-mir-432	gnl|ti|1974626694	98.94	94	1	0	1	94	492	585	7e-40	169
hsa-mir-339	gnl|ti|1976560854	98.92	93	1	0	2	94	812	720	3e-39	167
hsa-mir-802	gnl|ti|1983433851	98.92	93	1	0	2	94	350	442	3e-39	167
hsa-mir-335	gnl|ti|1980694514	98.91	92	1	0	3	94	391	300	9e-39	165
hsa-mir-449a	gnl|ti|1925160839	98.9	91	1	0	1	91	199	109	3e-38	163
hsa-mir-9-3	gnl|ti|1915624495	98.89	90	1	0	1	90	395	484	1e-37	161
hsa-mir-181b-2	gnl|ti|1988897043	98.88	89	1	0	1	89	610	522	4e-37	159
hsa-mir-145	gnl|ti|2015608739	98.86	88	1	0	1	88	409	496	2e-36	158
hsa-mir-320c-1	gnl|ti|1988394239	98.86	88	1	0	1	88	235	322	2e-36	158
hsa-mir-558	gnl|ti|1910941878	98.86	88	1	0	1	88	549	462	2e-36	158
hsa-mir-195	gnl|ti|1988333645	98.85	87	1	0	1	87	117	31	6e-36	156
hsa-mir-425	gnl|ti|1988887995	98.85	87	1	0	1	87	855	941	6e-36	156
hsa-mir-514-2	gnl|ti|1986267817	98.85	87	1	0	1	87	544	458	6e-36	156
hsa-mir-514-3	gnl|ti|1986267817	98.85	87	1	0	1	87	544	458	6e-36	156
hsa-mir-1185-1	gnl|ti|1915876596	98.84	86	1	0	1	86	256	171	2e-35	154
hsa-mir-186	gnl|ti|1940818272	98.84	86	1	0	1	86	398	483	2e-35	154
hsa-mir-1201	gnl|ti|1997473561	98.82	85	1	0	1	85	806	722	7e-35	152
hsa-mir-122	gnl|ti|1994492462	98.82	85	1	0	1	85	644	728	7e-35	152
hsa-mir-193a	gnl|ti|1999610057	98.82	85	1	0	4	88	457	541	7e-35	152
hsa-mir-452	gnl|ti|2017652317	98.82	85	1	0	1	85	531	447	7e-35	152
hsa-mir-184	gnl|ti|1974168748	98.8	83	1	0	2	84	279	197	9e-34	148
hsa-mir-487b	gnl|ti|2000143623	98.8	83	0	1	1	83	798	879	3e-33	147
hsa-mir-488	gnl|ti|1994479152	98.8	83	1	0	1	83	40	122	9e-34	148
hsa-mir-504	gnl|ti|2000141237	98.8	83	1	0	1	83	241	159	9e-34	148
hsa-mir-1301	gnl|ti|1986857152	98.78	82	1	0	1	82	263	344	3e-33	147
hsa-mir-185	gnl|ti|1997118107	98.78	82	1	0	1	82	379	298	3e-33	147
hsa-mir-106a	gnl|ti|1974554142	98.77	81	1	0	1	81	673	593	1e-32	145
hsa-mir-224	gnl|ti|1914614001	98.77	81	1	0	1	81	709	629	1e-32	145
hsa-mir-494	gnl|ti|1988454590	98.77	81	1	0	1	81	595	675	1e-32	145
hsa-mir-654	gnl|ti|2016766492	98.77	81	1	0	1	81	173	93	1e-32	145
hsa-mir-296	gnl|ti|1913451561	98.75	80	1	0	1	80	249	170	4e-32	143
hsa-mir-329-1	gnl|ti|1911477087	98.75	80	1	0	1	80	123	44	4e-32	143
hsa-mir-410	gnl|ti|1995412121	98.75	80	1	0	1	80	678	757	4e-32	143
hsa-mir-453	gnl|ti|1968762396	98.75	80	1	0	1	80	466	545	4e-32	143
hsa-mir-487a	gnl|ti|1981364816	98.75	80	1	0	1	80	587	666	4e-32	143
hsa-mir-502	gnl|ti|1976958322	98.75	80	1	0	7	86	499	420	4e-32	143
hsa-mir-939	gnl|ti|1923391294	98.75	80	1	0	1	80	453	374	4e-32	143
hsa-mir-320b-1	gnl|ti|1943817418	98.73	79	1	0	1	79	386	464	2e-31	141
hsa-mir-543	gnl|ti|1916007477	98.72	78	1	0	1	78	626	703	6e-31	139
hsa-mir-874	gnl|ti|1913573086	98.72	78	1	0	1	78	290	213	6e-31	139
hsa-mir-26b	gnl|ti|1995332836	98.7	77	1	0	1	77	914	838	2e-30	137
hsa-mir-483	gnl|ti|1977025220	98.68	76	1	0	1	76	579	504	7e-30	135
hsa-mir-101-1	gnl|ti|1915844708	98.67	75	1	0	1	75	246	172	3e-29	134
hsa-mir-1288	gnl|ti|1996483400	98.67	75	1	0	1	75	122	196	3e-29	134
hsa-mir-363	gnl|ti|1943639461	98.67	75	1	0	1	75	866	940	3e-29	134
hsa-mir-631	gnl|ti|1940781651	98.67	75	1	0	1	75	306	380	3e-29	134
hsa-mir-1297	gnl|ti|1994632150	98.65	74	1	0	4	77	250	323	9e-29	132
hsa-mir-134	gnl|ti|2000995452	98.63	73	1	0	1	73	164	236	3e-28	130
hsa-mir-675	gnl|ti|1943549040	98.63	73	1	0	1	73	415	343	3e-28	130
hsa-mir-24-2	gnl|ti|1974165177	98.61	72	1	0	1	72	706	777	1e-27	128
hsa-mir-30c-2	gnl|ti|1924506067	98.61	72	1	0	1	72	577	506	1e-27	128
hsa-mir-374a	gnl|ti|1918883386	98.61	72	1	0	1	72	140	69	1e-27	128
hsa-mir-199a-1	gnl|ti|1911817368	98.59	71	1	0	1	71	94	24	4e-27	126
hsa-mir-208a	gnl|ti|1913224719	98.59	71	1	0	1	71	673	603	4e-27	126
hsa-mir-1284	gnl|ti|2008941999	98.57	70	1	0	1	70	819	888	2e-26	124
hsa-mir-30d	gnl|ti|1975857020	98.57	70	1	0	1	70	451	382	2e-26	124
hsa-mir-1180	gnl|ti|1986710000	98.55	69	1	0	1	69	397	329	6e-26	122
hsa-mir-20b	gnl|ti|1914856520	98.55	69	1	0	1	69	316	248	6e-26	122
hsa-mir-33a	gnl|ti|1984300689	98.55	69	1	0	1	69	927	859	6e-26	122
hsa-mir-181d	gnl|ti|2000562946	98.54	137	2	0	1	137	100	236	4e-62	243
hsa-mir-302e	gnl|ti|1989390358	98.53	68	1	0	1	68	667	734	2e-25	121
hsa-mir-338	gnl|ti|2010274560	98.51	67	1	0	1	67	350	416	7e-25	119
hsa-mir-379	gnl|ti|1975820807	98.51	67	1	0	1	67	534	600	7e-25	119
hsa-mir-378	gnl|ti|2016735615	98.48	66	1	0	1	66	543	608	3e-24	117
hsa-mir-1205	gnl|ti|1923945325	98.41	63	0	1	1	63	457	518	4e-22	110
hsa-mir-372	gnl|ti|1939505908	98.39	62	1	0	6	67	262	201	4e-22	110
hsa-mir-198	gnl|ti|1938848348	98.36	61	1	0	2	62	591	531	2e-21	108
hsa-mir-380	gnl|ti|1975811534	98.36	61	1	0	1	61	212	152	2e-21	108
hsa-mir-1298	gnl|ti|1973762036	98.21	112	2	0	1	112	686	797	3e-48	196
hsa-mir-220b	gnl|ti|2000997101	98.21	56	1	0	32	87	21	76	1e-18	99
hsa-mir-548i-1	gnl|ti|2005120853	98.21	56	0	1	24	79	218	272	3e-18	97.1
hsa-mir-1259	gnl|ti|2000155885	98.2	111	2	0	1	111	744	854	1e-47	195
hsa-mir-203	gnl|ti|1925060597	98.18	110	2	0	1	110	191	82	4e-47	193
hsa-mir-211	gnl|ti|1941562354	98.18	110	1	1	1	110	312	420	2e-46	191
hsa-mir-219-1	gnl|ti|1941433828	98.18	110	2	0	1	110	339	230	4e-47	193
hsa-mir-124-2	gnl|ti|1941467980	98.17	109	2	0	1	109	211	103	2e-46	191
hsa-mir-187	gnl|ti|2001598771	98.17	109	2	0	1	109	601	493	2e-46	191
hsa-mir-34a	gnl|ti|1977980049	98.17	109	2	0	1	109	36	144	2e-46	191
hsa-mir-223	gnl|ti|1922386702	98.13	107	2	0	4	110	403	509	2e-45	187
hsa-mir-143	gnl|ti|1996099475	98.11	106	2	0	1	106	282	387	7e-45	185
hsa-mir-16-2	gnl|ti|1914766894	98.11	53	1	0	1	53	75	23	4e-17	93.5
hsa-mir-506	gnl|ti|2015971268	98.08	104	2	0	21	124	431	534	9e-44	182
hsa-mir-548h-2	gnl|ti|1994434222	98.08	52	1	0	37	88	471	522	2e-16	91.6
hsa-mir-572	gnl|ti|1937406591	98.08	52	1	0	44	95	27	78	2e-16	91.6
hsa-mir-1285-1	gnl|ti|1940854763	98.04	51	0	1	1	50	416	366	2e-15	87.9
hsa-mir-650	gnl|ti|1988390909	98.04	51	1	0	45	95	850	800	6e-16	89.8
hsa-mir-1302-4	gnl|ti|1915843219	98	150	3	0	1	150	170	319	1e-67	261
hsa-mir-320c-2	gnl|ti|1946686761	98	50	1	0	1	50	174	125	2e-15	87.9
hsa-mir-936	gnl|ti|1977517750	97.96	98	2	0	1	98	451	548	2e-40	171
hsa-mir-542	gnl|ti|1962893182	97.94	97	2	0	1	97	556	652	7e-40	169
hsa-mir-146a	gnl|ti|1943645030	97.92	96	2	0	4	99	516	611	3e-39	167
hsa-mir-320d-1	gnl|ti|1981362731	97.92	48	1	0	1	48	675	628	3e-14	84.2
hsa-mir-548f-2	gnl|ti|1990324275	97.92	48	1	0	44	91	449	496	3e-14	84.2
hsa-mir-551a	gnl|ti|1913446645	97.92	96	2	0	1	96	254	349	3e-39	167
hsa-mir-551b	gnl|ti|2037877258	97.89	95	2	0	1	95	127	221	9e-39	165
hsa-mir-640	gnl|ti|1994640031	97.87	94	2	0	1	94	336	243	3e-38	163
hsa-mir-1243	gnl|ti|1975825237	97.85	93	2	0	1	93	394	302	1e-37	161
hsa-mir-1262	gnl|ti|2000610408	97.85	93	2	0	1	93	407	499	1e-37	161
hsa-mir-129-2	gnl|ti|1913331140	97.78	90	2	0	1	90	508	597	6e-36	156
hsa-mir-1178	gnl|ti|1999975301	97.75	89	2	0	3	91	593	505	2e-35	154
hsa-mir-1197	gnl|ti|2007543741	97.73	88	2	0	1	88	144	231	7e-35	152
hsa-mir-758	gnl|ti|2007543741	97.73	88	2	0	1	88	605	692	7e-35	152
hsa-mir-511-1	gnl|ti|2015241655	97.7	87	2	0	1	87	193	279	3e-34	150
hsa-mir-511-2	gnl|ti|2015241655	97.7	87	2	0	1	87	193	279	3e-34	150
hsa-mir-1271	gnl|ti|1917918604	97.67	86	2	0	1	86	125	40	9e-34	148
hsa-mir-1291	gnl|ti|1977933625	97.67	86	2	0	1	86	602	517	9e-34	148
hsa-mir-188	gnl|ti|1986841555	97.67	86	2	0	1	86	310	395	9e-34	148
hsa-mir-513a-1	gnl|ti|2005354566	97.67	129	3	0	1	129	340	212	5e-56	222
hsa-mir-663	gnl|ti|2015255657	97.67	86	2	0	6	91	160	75	9e-34	148
hsa-mir-1203	gnl|ti|1912044264	97.65	85	2	0	1	85	526	610	3e-33	147
hsa-mir-513a-2	gnl|ti|2005354566	97.64	127	3	0	1	127	339	213	7e-55	219
hsa-mir-329-2	gnl|ti|1911477087	97.62	84	2	0	1	84	125	42	1e-32	145
hsa-mir-1254	gnl|ti|1982294002	97.56	41	1	0	32	72	444	404	2e-10	71.3
hsa-mir-645	gnl|ti|2018821771	97.56	41	1	0	21	61	533	573	2e-10	71.3
hsa-mir-664	gnl|ti|1983396411	97.56	82	2	0	1	82	739	658	2e-31	141
hsa-mir-499	gnl|ti|1995673875	97.54	122	3	0	1	122	675	554	4e-52	209
hsa-mir-100	gnl|ti|1938900981	97.5	80	2	0	1	80	287	208	2e-30	137
hsa-mir-450b	gnl|ti|1947136731	97.44	78	2	0	1	78	201	278	3e-29	134
hsa-mir-548a-3	gnl|ti|2014832584	97.44	39	1	0	58	96	770	732	3e-09	67.6
hsa-mir-570	gnl|ti|1986188928	97.44	39	1	0	11	49	339	377	3e-09	67.6
hsa-mir-93	gnl|ti|2020952732	97.44	78	2	0	1	78	620	697	3e-29	134
hsa-mir-34c	gnl|ti|1915923946	97.4	77	2	0	1	77	446	522	9e-29	132
hsa-mir-1302-1	gnl|ti|1995250316	97.37	38	1	0	9	46	178	141	1e-08	65.8
hsa-mir-328	gnl|ti|1943729649	97.33	75	2	0	1	75	772	698	1e-27	128
hsa-mir-448	gnl|ti|1919423390	97.32	112	1	2	1	111	369	259	5e-46	189
hsa-mir-146b	gnl|ti|2037894621	97.3	74	1	1	1	73	489	562	2e-26	124
hsa-mir-766	gnl|ti|2007250928	97.3	111	3	0	1	111	670	560	5e-46	189
hsa-mir-892b	gnl|ti|2015589755	97.3	74	2	0	1	74	299	226	4e-27	126
hsa-mir-181c	gnl|ti|1928812864	97.27	110	3	0	1	110	81	190	2e-45	187
hsa-mir-1323	gnl|ti|1916020034	97.26	73	2	0	1	73	210	282	2e-26	124
hsa-mir-1278	gnl|ti|1924361696	97.22	36	1	0	1	36	64	29	1e-07	62.1
hsa-mir-451	gnl|ti|1947182846	97.22	72	2	0	1	72	245	316	6e-26	122
hsa-mir-624	gnl|ti|1968053821	97.18	71	1	1	28	97	33	103	7e-25	119
hsa-mir-567	gnl|ti|1914848215	97.14	70	2	0	1	70	780	849	7e-25	119
hsa-mir-302d	gnl|ti|1913219873	97.1	69	0	2	1	68	168	101	9e-24	115
hsa-mir-202	gnl|ti|1988466942	97.09	103	3	0	6	108	489	387	2e-41	174
hsa-mir-1274b	gnl|ti|1995102598	97.06	34	1	0	34	67	177	210	2e-06	58.4
hsa-mir-518c	gnl|ti|1929663630	97.03	101	3	0	1	101	707	607	2e-40	171
hsa-mir-548c	gnl|ti|2015293004	96.91	97	3	0	1	97	434	530	3e-38	163
hsa-mir-298	gnl|ti|1984426703	96.88	64	2	0	25	88	25	88	2e-21	108
hsa-mir-549	gnl|ti|1940541413	96.88	96	2	1	1	96	237	331	4e-37	159
hsa-mir-642	gnl|ti|2005822375	96.88	64	2	0	1	64	88	25	2e-21	108
hsa-mir-1273	gnl|ti|1983394027	96.84	95	2	1	1	94	484	578	2e-36	158
hsa-mir-578	gnl|ti|1995318235	96.84	95	3	0	2	96	552	646	4e-37	159
hsa-mir-1276	gnl|ti|2018576584	96.83	63	2	0	21	83	24	86	6e-21	106
hsa-mir-299	gnl|ti|1911473625	96.83	63	2	0	1	63	59	121	6e-21	106
hsa-mir-507	gnl|ti|2015971268	96.81	94	3	0	1	94	100	193	2e-36	158
hsa-mir-550-1	gnl|ti|1917651067	96.81	94	3	0	1	94	190	283	2e-36	158
hsa-mir-141	gnl|ti|2016758884	96.77	93	3	0	2	94	488	580	6e-36	156
hsa-mir-520b	gnl|ti|1975864737	96.72	61	2	0	1	61	387	327	7e-20	102
hsa-mir-450a-1	gnl|ti|1916065258	96.7	91	3	0	1	91	426	516	7e-35	152
hsa-mir-532	gnl|ti|2014795314	96.7	91	3	0	1	91	351	261	7e-35	152
hsa-mir-1279	gnl|ti|1979220656	96.67	60	2	0	1	60	556	615	3e-19	100
hsa-mir-1183	gnl|ti|1915893048	96.63	89	3	0	1	89	307	219	9e-34	148
hsa-mir-548j	gnl|ti|2007312304	96.61	59	2	0	54	112	20	78	1e-18	99
hsa-mir-1185-2	gnl|ti|1915876596	96.51	86	3	0	1	86	256	171	4e-32	143
hsa-mir-520a	gnl|ti|1970441796	96.51	86	1	2	1	85	319	403	2e-31	141
hsa-mir-877	gnl|ti|1986235070	96.51	86	3	0	1	86	558	643	4e-32	143
hsa-mir-526a-1	gnl|ti|1962400096	96.47	85	3	0	1	85	255	339	2e-31	141
hsa-mir-489	gnl|ti|1937527797	96.43	84	3	0	1	84	480	563	6e-31	139
hsa-mir-541	gnl|ti|2015626299	96.43	84	3	0	1	84	495	578	6e-31	139
hsa-mir-548d-1	gnl|ti|1977546864	96.43	56	0	2	11	65	229	175	2e-16	91.6
hsa-mir-526b	gnl|ti|1970428626	96.39	83	3	0	1	83	154	72	2e-30	137
hsa-mir-923	gnl|ti|2022349113	96.36	55	2	0	1	55	236	182	2e-16	91.6
hsa-mir-130b	gnl|ti|2015268972	96.34	82	3	0	1	82	541	622	7e-30	135
hsa-mir-182	gnl|ti|2018048541	96.33	109	4	0	2	110	189	81	3e-43	180
hsa-mir-513b	gnl|ti|1976539039	96.3	81	3	0	1	81	54	134	3e-29	134
hsa-mir-632	gnl|ti|1938907754	96.3	81	3	0	1	81	168	88	3e-29	134
hsa-mir-147b	gnl|ti|1986705862	96.25	80	3	0	1	80	490	569	9e-29	132
hsa-mir-429	gnl|ti|1983370159	96.25	80	3	0	1	80	657	578	9e-29	132
hsa-mir-1825	gnl|ti|1936493706	96.23	53	2	0	1	53	193	245	2e-15	87.9
hsa-mir-513c	gnl|ti|2005354566	96.2	79	3	0	3	81	315	237	3e-28	130
hsa-mir-1286	gnl|ti|1924947714	96.15	78	3	0	1	78	420	497	1e-27	128
hsa-mir-302b	gnl|ti|1913219873	96.05	76	0	1	1	73	654	579	2e-25	121
hsa-mir-1255b-1	gnl|ti|1943722286	96	50	2	0	14	63	302	351	1e-13	82.4
hsa-mir-623	gnl|ti|1911383605	96	50	1	1	2	51	75	27	3e-13	80.5
hsa-mir-1289-1	gnl|ti|1984333615	95.86	145	5	1	1	144	175	31	3e-59	233
hsa-mir-147	gnl|ti|1977002169	95.83	72	3	0	1	72	171	100	3e-24	117
hsa-mir-555	gnl|ti|1915564224	95.83	96	2	1	1	96	352	445	2e-35	154
hsa-mir-662	gnl|ti|1984312156	95.79	95	4	0	1	95	162	256	2e-35	154
hsa-mir-1293	gnl|ti|1986938233	95.77	71	3	0	1	71	275	345	9e-24	115
hsa-mir-550-2	gnl|ti|1917651067	95.74	94	4	0	1	94	190	283	7e-35	152
hsa-mir-651	gnl|ti|1922260875	95.74	94	4	0	4	97	550	643	7e-35	152
hsa-mir-1322	gnl|ti|1913363892	95.71	70	3	0	1	70	593	524	3e-23	113
hsa-mir-548i-3	gnl|ti|2017215989	95.65	46	2	0	27	72	319	364	2e-11	75
hsa-mir-1274a	gnl|ti|1963455898	95.59	68	3	0	4	71	377	444	4e-22	110
hsa-mir-367	gnl|ti|1938998016	95.59	68	3	0	1	68	433	366	4e-22	110
hsa-mir-589	gnl|ti|1940594039	95.59	68	2	1	1	68	100	34	2e-21	108
hsa-mir-1287	gnl|ti|1994640849	95.56	90	4	0	1	90	784	695	1e-32	145
hsa-mir-1300	gnl|ti|1910772501	95.51	89	3	1	1	88	481	569	2e-31	141
hsa-mir-520f	gnl|ti|1990861386	95.4	87	4	0	1	87	240	326	6e-31	139
hsa-mir-155	gnl|ti|1934945326	95.38	65	2	1	1	65	996	1059	7e-20	102
hsa-mir-1268	gnl|ti|1939454293	95.35	43	2	0	10	52	380	338	7e-10	69.4
hsa-mir-126	gnl|ti|2015572358	95.29	85	4	0	1	85	56	140	7e-30	135
hsa-mir-1266	gnl|ti|1982299169	95.29	85	2	2	1	84	671	588	3e-29	134
hsa-mir-581	gnl|ti|1995304772	95.29	85	4	0	12	96	29	113	7e-30	135
hsa-mir-7-2	gnl|ti|1950532455	95.29	85	4	0	1	85	113	29	7e-30	135
hsa-mir-523	gnl|ti|1990229758	95.24	84	4	0	4	87	404	487	3e-29	134
hsa-mir-194-2	gnl|ti|1977002578	95.18	83	4	0	1	83	919	1001	9e-29	132
hsa-mir-548d-2	gnl|ti|1975825316	95.18	83	4	0	13	95	795	877	9e-29	132
hsa-mir-605	gnl|ti|1981317380	95.12	82	4	0	2	83	493	574	3e-28	130
hsa-mir-1236	gnl|ti|1947216640	95.1	102	5	0	1	102	719	618	1e-37	161
hsa-mir-519b	gnl|ti|1990229758	95.06	81	4	0	1	81	404	484	1e-27	128
hsa-mir-593	gnl|ti|1924183530	95	100	5	0	1	100	480	579	2e-36	158
hsa-mir-603	gnl|ti|1986864613	95	40	2	0	56	95	456	495	3e-08	63.9
hsa-mir-934	gnl|ti|2008926597	95	80	4	0	4	83	470	391	4e-27	126
hsa-mir-498	gnl|ti|1962030764	94.96	119	6	0	4	122	316	434	2e-45	187
hsa-mir-563	gnl|ti|1964089050	94.94	79	4	0	1	79	334	412	2e-26	124
hsa-mir-601	gnl|ti|1915798688	94.94	79	4	0	1	79	500	578	2e-26	124
hsa-mir-606	gnl|ti|1994534731	94.87	39	1	1	1	39	1079	1042	4e-07	60.2
hsa-mir-554	gnl|ti|1960693843	94.85	97	3	2	1	96	336	241	3e-34	150
hsa-mir-580	gnl|ti|1989424082	94.85	97	5	0	1	97	456	360	7e-35	152
hsa-mir-590	gnl|ti|2018063078	94.85	97	5	0	1	97	425	329	7e-35	152
hsa-mir-621	gnl|ti|1977024460	94.79	96	5	0	1	96	208	303	3e-34	150
hsa-mir-1280	gnl|ti|1990847922	94.74	95	3	2	1	94	422	329	3e-33	147
hsa-mir-892a	gnl|ti|1915562797	94.74	76	2	2	1	75	338	264	3e-24	117
hsa-mir-548h-3	gnl|ti|1996490187	94.64	112	6	0	7	118	812	701	2e-41	174
hsa-mir-559	gnl|ti|1949595166	94.62	93	5	0	1	93	555	463	1e-32	145
hsa-mir-622	gnl|ti|1998476841	94.62	93	5	0	1	93	376	284	1e-32	145
hsa-mir-510	gnl|ti|1923078513	94.59	74	4	0	1	74	300	373	9e-24	115
hsa-mir-1272	gnl|ti|1984272132	94.57	129	7	0	1	129	373	501	3e-49	200
hsa-mir-1302-8	gnl|ti|2000560201	94.53	128	4	2	2	128	667	542	1e-47	195
hsa-mir-920	gnl|ti|1990241619	94.52	73	4	0	1	73	446	374	3e-23	113
hsa-mir-548o	gnl|ti|2006911110	94.5	109	5	1	6	114	161	268	3e-39	167
hsa-mir-1208	gnl|ti|2014892808	94.44	72	4	0	1	72	485	414	1e-22	111
hsa-mir-1324	gnl|ti|1915425858	94.44	54	1	2	44	96	22	74	1e-13	82.4
hsa-mir-516b-2	gnl|ti|1950378701	94.44	54	3	0	1	54	84	31	3e-14	84.2
hsa-mir-99b	gnl|ti|1917933141	94.44	54	0	3	13	65	794	743	3e-13	80.5
hsa-mir-503	gnl|ti|1975776878	94.37	71	4	0	1	71	275	345	4e-22	110
hsa-mir-1227	gnl|ti|1943665461	94.32	88	5	0	1	88	778	691	7e-30	135
hsa-mir-1253	gnl|ti|1986640339	94.29	105	6	0	1	105	571	467	1e-37	161
hsa-mir-520d	gnl|ti|1974168329	94.25	87	5	0	1	87	725	639	3e-29	134
hsa-mir-521-1	gnl|ti|1910495413	94.25	87	5	0	1	87	130	44	3e-29	134
hsa-mir-517b	gnl|ti|1915158561	94.2	69	2	1	1	67	470	402	2e-20	104
hsa-mir-517a	gnl|ti|1915158561	94.19	86	5	0	2	87	478	393	9e-29	132
hsa-mir-525	gnl|ti|2005424552	94.19	86	4	1	1	85	431	346	3e-28	130
hsa-mir-1265	gnl|ti|1965756323	94.12	85	3	2	3	86	708	791	1e-27	128
hsa-mir-516a-1	gnl|ti|2015288650	93.94	66	3	1	1	66	87	23	1e-18	99
hsa-mir-641	gnl|ti|1986237164	93.94	99	6	0	1	99	724	626	3e-34	150
hsa-mir-1292	gnl|ti|1914558816	93.85	65	4	0	2	66	112	176	1e-18	99
hsa-mir-649	gnl|ti|1994461910	93.81	97	6	0	1	97	561	465	3e-33	147
hsa-mir-1289-2	gnl|ti|2005253708	93.75	112	5	2	1	111	629	739	3e-39	167
hsa-mir-577	gnl|ti|1986909006	93.75	96	4	2	1	96	717	810	4e-32	143
hsa-mir-217	gnl|ti|2008958685	93.69	111	0	7	3	110	741	847	4e-37	159
hsa-mir-566	gnl|ti|1916224298	93.62	94	5	1	1	94	200	292	6e-31	139
hsa-mir-320b-2	gnl|ti|1959773421	93.57	140	7	1	1	138	203	64	2e-51	207
hsa-mir-517c	gnl|ti|1915158561	93.48	92	4	1	1	90	484	393	7e-30	135
hsa-mir-552	gnl|ti|1915279563	93.48	92	6	0	2	93	550	641	2e-30	137
hsa-mir-1255a	gnl|ti|2005115486	93.46	107	7	0	7	113	72	178	4e-37	159
hsa-mir-663b	gnl|ti|2017166958	93.4	106	7	0	8	113	287	182	2e-36	158
hsa-mir-1294	gnl|ti|1990241080	93.33	60	4	0	1	60	67	126	6e-16	89.8
hsa-mir-520g	gnl|ti|1977550193	93.33	90	6	0	1	90	291	202	3e-29	134
hsa-mir-384	gnl|ti|1977018536	93.18	88	6	0	1	88	576	663	3e-28	130
hsa-mir-520c	gnl|ti|1975864737	93.18	88	4	2	1	87	400	314	1e-27	128
hsa-mir-944	gnl|ti|2012008652	93.18	88	6	0	1	88	581	668	3e-28	130
hsa-mir-608	gnl|ti|1974179047	93.07	101	5	2	1	100	609	708	3e-33	147
hsa-mir-937	gnl|ti|1950452716	93.02	86	6	0	1	86	506	591	4e-27	126
hsa-mir-492	gnl|ti|1915799745	92.98	114	8	0	3	116	240	353	3e-39	167
hsa-mir-765	gnl|ti|1947181413	92.98	114	8	0	1	114	832	719	3e-39	167
hsa-mir-600	gnl|ti|1909346966	92.86	98	3	2	1	98	334	427	6e-31	139
hsa-mir-616	gnl|ti|1925075196	92.86	98	6	1	1	97	513	416	2e-31	141
hsa-mir-518d	gnl|ti|1983365844	92.59	81	4	2	7	86	712	633	9e-24	115
hsa-mir-519a-1	gnl|ti|1990229758	92.5	80	6	0	6	85	407	486	9e-24	115
hsa-mir-519c	gnl|ti|1990229758	92.5	80	6	0	8	87	408	487	9e-24	115
hsa-mir-516a-2	gnl|ti|2015288650	92.42	66	4	1	1	66	87	23	4e-17	93.5
hsa-mir-571	gnl|ti|1937221509	92.39	92	6	1	3	94	33	123	3e-28	130
hsa-mir-1270	gnl|ti|2007293663	92.31	78	4	2	7	83	321	245	4e-22	110
hsa-mir-220a	gnl|ti|1937249824	92.31	52	4	0	59	110	34	85	2e-11	75
hsa-mir-604	gnl|ti|1912277145	92.31	91	6	1	1	91	574	485	1e-27	128
hsa-mir-587	gnl|ti|2037859604	92.13	89	6	1	1	89	129	216	2e-26	124
hsa-mir-942	gnl|ti|1949853141	91.95	87	3	4	1	84	691	776	7e-25	119
hsa-mir-518e	gnl|ti|1919276783	91.94	62	3	2	1	61	85	25	7e-15	86.1
hsa-mir-639	gnl|ti|1995141446	91.92	99	6	2	1	98	519	616	2e-30	137
hsa-mir-557	gnl|ti|1940486778	91.84	98	8	0	1	98	289	192	2e-30	137
hsa-mir-643	gnl|ti|1937413340	91.75	97	8	0	1	97	537	441	7e-30	135
hsa-mir-720	gnl|ti|2000036931	91.67	48	2	2	63	110	828	783	1e-08	65.8
hsa-mir-519a-2	gnl|ti|1990229758	91.36	81	7	0	7	87	407	487	1e-22	111
hsa-mir-521-2	gnl|ti|1910495413	91.36	81	7	0	7	87	124	44	1e-22	111
hsa-mir-522	gnl|ti|1990229758	91.36	81	7	0	7	87	407	487	1e-22	111
hsa-mir-548f-5	gnl|ti|1939507315	91.23	57	5	0	29	85	452	508	1e-12	78.7
hsa-mir-1231	gnl|ti|1916496976	91.07	56	3	2	1	56	76	23	2e-11	75
hsa-mir-518b	gnl|ti|1929663630	90.48	84	6	2	1	83	696	614	4e-22	110
hsa-mir-548h-1	gnl|ti|1913445046	90.29	103	7	3	1	102	313	413	9e-29	132
hsa-mir-527	gnl|ti|1974168329	89.66	87	7	1	1	85	725	639	4e-22	110
hsa-mir-1238	gnl|ti|1986708261	89.29	84	8	1	1	83	315	232	2e-20	104
hsa-mir-1202	gnl|ti|1990214240	89.16	83	9	0	1	83	144	226	2e-20	104
hsa-mir-371	gnl|ti|1939505908	89.04	73	2	1	1	67	479	407	7e-15	86.1
hsa-mir-520h	gnl|ti|1957484990	89.01	91	7	3	1	88	474	384	4e-22	110
hsa-mir-943	gnl|ti|1940775548	88.89	81	4	3	17	94	616	694	1e-17	95.3
hsa-mir-518a-2	gnl|ti|1974168329	88.51	87	10	0	1	87	725	639	6e-21	106
hsa-mir-524	gnl|ti|1974168329	88.51	87	10	0	1	87	725	639	6e-21	106
hsa-mir-1283-2	gnl|ti|1990229758	86.76	68	7	2	21	87	422	488	2e-11	75
