# Supplementary material for: Identification of baboon microRNAs expressed in liver and lymphocytes
Source: J Biomed Sci. 2010 Jul 1;17(1):54. doi: 10.1186/1423-0127-17-54 (PMC2905361; doi:10.1186/1423-0127-17-54)
Supplement: Additional file 3 — miRNAs array data. The file provides information on Illumina symbol, target ID, normalized expression intensity, detection p-value, chromosome localization, probe and mature miRNA sequences. Detection p-value is calculated by the BeadStudio to determine significant level of expression intensity above baseline. For this study, p-value threshold was set at 0.05. miRNA with a p-value below the threshold was considered expressed. [file 1423-0127-17-54-S3.XLS]

## Sheet: miR detected p<0.05-Liver
SYMBOL	TARGET ID	AV.NORMALIZED INTENSITY	DECTETION P-VALUE	CHROMOSOME	PROBESEQ	TARGETMATURESEQS
ILMN_3166935	hsa-miR-329	2229.66	3.678e-38	14,14	AACACACCTGGTTAACCTC	AACACACCTGGTTAACCTCTTT
ILMN_3166938	hsa-miR-424	18427.1	3.678e-38	X	CAGCAGCAATTCATGTTT	CAGCAGCAATTCATGTTTTGAA
ILMN_3166940	hsa-miR-137	565.195	6.27214e-11	1	TATTGCTTAAGAATACGCG	TTATTGCTTAAGAATACGCGTAG
ILMN_3166941	hsa-miR-376c	9590.29	3.678e-38	14	ACATAGAGGAAATTCCACG	AACATAGAGGAAATTCCACGT
ILMN_3166943	hsa-miR-585	541.408	3.678e-38	5	TGGGCGTATCTGTATGC	TGGGCGTATCTGTATGCTA
ILMN_3166945	HS_43.1	116.179	0.000812744	0	TCAGCATTATTGTTCTCC	TCAGCATTATTGTTCTCC
ILMN_3166955	hsa-miR-369-5p	1100.27	3.678e-38	14	AGATCGACCGTGTTATATTC	AGATCGACCGTGTTATATTCGC
ILMN_3166957	hsa-miR-182*	308.305	1.09241e-19	7	TGGTTCTAGACTTGCCAAC	TGGTTCTAGACTTGCCAACTA
ILMN_3166958	hsa-miR-143	18237.4	3.678e-38	5	TGAGATGAAGCACTGTAGC	TGAGATGAAGCACTGTAGCTC
ILMN_3166965	hsa-miR-383	1031.18	0.00932508	8	GATCAGAAGGTGATTGTGG	AGATCAGAAGGTGATTGTGGCT
ILMN_3166969	hsa-miR-324-5p	4298.35	3.678e-38	17	ATCCCCTAGGGCATTGGT	CGCATCCCCTAGGGCATTGGTGT
ILMN_3166971	hsa-miR-95	13055.5	3.678e-38	4	TTCAACGGGTATTTATTGAG	TTCAACGGGTATTTATTGAGCA
ILMN_3166974	hsa-miR-767-5p	278.379	3.678e-38	X	ACCATGGTTGTCTGAGC	TGCACCATGGTTGTCTGAGCATG
ILMN_3166979	hsa-miR-223	20922.5	3.678e-38	X	TGTCAGTTTGTCAAATACCC	TGTCAGTTTGTCAAATACCCCA
ILMN_3166985	HS_23	100.077	0.0126012	0	TGCAGGCATGCAGTTTA	GTGCAGGCATGCAGTTTAA
ILMN_3166986	hsa-miR-92a	18306.9	3.678e-38	13,X	TATTGCACTTGTCCCGGC	TATTGCACTTGTCCCGGCCTGT
ILMN_3166988	hsa-miR-33b	3769.15	3.678e-38	17	GTGCATTGCTGTTGCATT	GTGCATTGCTGTTGCATTGC
ILMN_3166992	hsa-miR-139-5p	11270	3.678e-38	11	TCTACAGTGCACGTGTCT	TCTACAGTGCACGTGTCTCCAG
ILMN_3166993	hsa-miR-551b	4245.14	3.678e-38	3	GACCCATACTTGGTTTCA	GCGACCCATACTTGGTTTCAG
ILMN_3166996	hsa-miR-571	288.842	7.28568e-22	4	GAGTTGGCCATCTGAGTG	TGAGTTGGCCATCTGAGTGAG
ILMN_3166997	HS_120	153.385	0.0214424	0	AGGCTCCCGCCCGCCCTGA	AGGCTCCCGCCCGCCCTGA
ILMN_3166998	hsa-miR-340*	3249.58	3.678e-38	5	CCGTCTCAGTTACTTTATAGC	TCCGTCTCAGTTACTTTATAGC
ILMN_3166999	hsa-miR-153	184.974	0.0289744	2,7	TTGCATAGTCACAAAAGTGA	TTGCATAGTCACAAAAGTGATC
ILMN_3167002	hsa-miR-200c	7663.41	3.678e-38	12	ACTGCCGGGTAATGATGG	TAATACTGCCGGGTAATGATGGA
ILMN_3167004	HS_160	290.776	1.21199e-17	0	CTGTCCTAAGGTTGTTGA	CTGTCCTAAGGTTGTTGA
ILMN_3167006	hsa-miR-378	14194	3.678e-38	5	CTGGACTTGGAGTCAGAAG	ACTGGACTTGGAGTCAGAAGG
ILMN_3167014	hsa-miR-518a-3p	2966.49	3.678e-38	19,19	GCGCTTCCCTTTGCTGGA	GAAAGCGCTTCCCTTTGCTGGA
ILMN_3167015	HS_268	622.767	3.678e-38	0	GACTAAACTGTAGGCTCTTC	GACTAAACTGTAGGCTCTTC
ILMN_3167027	hsa-miR-103	9039.86	3.678e-38	5,20	AGCATTGTACAGGGCTATG	AGCAGCATTGTACAGGGCTATGA
ILMN_3167028	hsa-miR-641	375.757	9.8108e-34	19	AAAGACATAGGATAGAGTCACCT	AAAGACATAGGATAGAGTCACCTC
ILMN_3167030	hsa-miR-548b-3p	152.408	4.95244e-06	6	CAAGAACCTCAGTTGCTTT	CAAGAACCTCAGTTGCTTTTGT
ILMN_3167031	hsa-miR-127-3p	4701.19	3.678e-38	14	TCGGATCCGTCTGAGCTT	TCGGATCCGTCTGAGCTTGGCT
ILMN_3167034	hsa-miR-657	150.05	9.48629e-14	17	CAGGTTCTCACCCTCTCTA	GGCAGGTTCTCACCCTCTCTAGG
ILMN_3167035	hsa-miR-29a	14845.6	3.678e-38	7	TAGCACCATCTGAAATCG	TAGCACCATCTGAAATCGGTTA
ILMN_3167046	hsa-miR-214	18969	0.000983945	1	ACAGCAGGCACAGACAGG	ACAGCAGGCACAGACAGGCAGT
ILMN_3167047	HS_139	1058.06	3.678e-38	0	GGTGAGAGGCGGAGGAG	CGGTGAGAGGCGGAGGAG
ILMN_3167049	HS_153	219.396	1.96271e-12	0	GCTGCCTTGTGTTGATC	TGGCTGCCTTGTGTTGATC
ILMN_3167052	hsa-miR-495	2677.88	3.678e-38	14	ACAAACATGGTGCACTTC	AAACAAACATGGTGCACTTCTT
ILMN_3167053	hsa-miR-671-3p	498.686	3.678e-38	7	TCCGGTTCTCAGGGCTC	TCCGGTTCTCAGGGCTCCACC
ILMN_3167057	HS_108.1	861.806	8.59653e-06	0	TGAGGTAGTAGGTGGTGTG	TGAGGTAGTAGGTGGTGTG
ILMN_3167060	hsa-miR-15b	11154.8	3.678e-38	3	GCAGCACATCATGGTTTA	TAGCAGCACATCATGGTTTACA
ILMN_3167061	HS_7	215.222	0.00126081	0	CCCTGCCCAGACTTGAA	CCCCTGCCCAGACTTGAA
ILMN_3167062	hsa-miR-151:9.1	3581.21	3.678e-38	0	ACTAGACTGAAGCTCCTTGA	ACTAGACTGAAGCTCCTTGAGG
ILMN_3167069	HS_209.1	177.44	9.97047e-10	0	TGGCTCAGTTCAGCCGGG	TGGCTCAGTTCAGCCGGG
ILMN_3167074	hsa-miR-542-3p	2015.1	3.678e-38	X	TGTGACAGATTGATAACTGAAA	TGTGACAGATTGATAACTGAAA
ILMN_3167082	HS_244	1321.4	3.678e-38	0	TGCATTTCTCTCCCTTCTA	TGTGCATTTCTCTCCCTTCTAA
ILMN_3167085	HS_303_b	300.196	3.678e-38	0	TTGGCTCTGGTGGTGAT	ACGTTGGCTCTGGTGGTGATG
ILMN_3167088	hsa-miR-663	1617.99	3.678e-38	20	AGGCGGGGCGCCGCGG	AGGCGGGGCGCCGCGGGACCGC
ILMN_3167091	hsa-miR-205	138.76	0.0193502	1	CCTTCATTCCACCGGAGT	TCCTTCATTCCACCGGAGTCTG
ILMN_3167099	hsa-miR-130b	977.442	3.678e-38	22	CAGTGCAATGATGAAAGG	CAGTGCAATGATGAAAGGGCAT
ILMN_3167120	HS_136	46.4218	0.0411542	0	AAGCTCTAAGGTTCCGC	GAAGCTCTAAGGTTCCGCC
ILMN_3167121	HS_304_a	219.912	0.00292636	1,11	GTAACAGCAACTCCATGTG	TGTAACAGCAACTCCATGTGGA
ILMN_3167122	hsa-miR-194	24699.8	3.678e-38	3	CTGCGCTTGGATTTCGTC	GCTGCGCTTGGATTTCGTCCCC
ILMN_3167124	hsa-miR-191*	194.122	3.72305e-30	9,1	ATTCAACGCTGTCGGTGA	AACATTCAACGCTGTCGGTGAGT
ILMN_3167127	hsa-miR-181a	11931.1	3.678e-38	19,19	TCGTGCATCCCTTTAGAG	ATCGTGCATCCCTTTAGAGTGT,TCGTGCATCCCTTTAGAGTGTT
ILMN_3167132	hsa-miR-517a,hsa-miR-517b	333.482	3.99165e-19	16	AGTGGTTTTACCCTATGGTA	CAGTGGTTTTACCCTATGGTAG
ILMN_3167136	hsa-miR-140-5p	4863.02	3.678e-38	19	GAGACCTCTGGGTTCTGA	TGAGACCTCTGGGTTCTGAGCT
ILMN_3167146	hsa-miR-593*	210.885	0.00660202	7	ACCAGCCAGGCATTGCT	AGGCACCAGCCAGGCATTGCTCAGC
ILMN_3167148	hsa-miR-769-5p	2449.11	3.678e-38	22	TGGAGAGAAAGGCAGTTC	TGGAGAGAAAGGCAGTTCCTGA
ILMN_3167152	hsa-miR-185	7812.99	3.678e-38	0	TCTCCCTTCCTGCCCTG	TCTCCCTTCCTGCCCTGGCT
ILMN_3167153	HS_142.1	175.487	2.8004e-12	6	CTTTCAGTCGGATGTTTG	CTTTCAGTCGGATGTTTGCAGC
ILMN_3167158	hsa-miR-30a*	6048.34	3.678e-38	15	TGATATGTTTGATATATTAGGT	TGATATGTTTGATATATTAGGT
ILMN_3167163	hsa-miR-523	83.2506	0.0458066	X	TCGGGGATCATCATGTCA	TCGGGGATCATCATGTCACGAGA
ILMN_3167167	hsa-miR-190	222.267	2.54583e-10	13	ACTGCCCTAAGTGCTCCT	ACTGCCCTAAGTGCTCCTTCTGG
ILMN_3167175	hsa-miR-542-5p	711.397	3.678e-38	19	AAGTGCTGCGACATTTGA	AAAGTGCTGCGACATTTGAGCGT
ILMN_3167178	hsa-miR-18a*	2791.29	3.678e-38	X,9	TGAGGTAGTAGATTGTATAGT	TGAGGTAGTAGATTGTATAGTT
ILMN_3167179	hsa-miR-200a*	171.326	0.0190402	17	AGCAGCACAGAAATATTGG	TAGCAGCACAGAAATATTGGC
ILMN_3167184	hsa-miR-372	491.876	3.678e-38	11	GAGCTAAATGTGTGCTGG	TGAGCTAAATGTGTGCTGGGA
ILMN_3167189	hsa-let-7f	15289.5	3.678e-38	15,1,5	TAAAGCTAGATAACCGAAAGT	ATAAAGCTAGATAACCGAAAGT
ILMN_3167191	hsa-miR-195	18124.5	3.678e-38	9	TTCCCTTTGTCATCCTATG	TTCCCTTTGTCATCCTATGCCT
ILMN_3167193	hsa-miR-610	449.153	3.678e-38	20	GTGGCTGCACTCACTTC	GTGGCTGCACTCACTTCCTTC
ILMN_3167194	hsa-miR-9*	308.88	3.678e-38	X	ATCCTTGCTATCTGGGTG	ATCCTTGCTATCTGGGTGCTA
ILMN_3167196	hsa-miR-204	872.926	3.678e-38	0	AGGTTCCCGAGCCAACGCCA	AGGTTCCCGAGCCAACGCCA
ILMN_3167198	hsa-miR-647	255.782	5.216e-05	0	TGATGAGCCTTGGGGAT	TTGATGAGCCTTGGGGAT
ILMN_3167210	hsa-miR-502-5p	554.525	2.78595e-07	14	CCTGCTGGGGTGGAACCT	GCCTGCTGGGGTGGAACCTGGT
ILMN_3167212	HS_260	465.916	3.678e-38	14	AGGCTGGCCGTGATGAAT	AGAGGCTGGCCGTGATGAATTC
ILMN_3167214	HS_275	1319.48	3.678e-38	3	AAGGAGCTCACAGTCTATTG	AAGGAGCTCACAGTCTATTGAG
ILMN_3167215	hsa-miR-370	7532.14	3.678e-38	8	TGTAAACATCCCCGACTG	TGTAAACATCCCCGACTGGAAG
ILMN_3167221	hsa-miR-485-5p	585.774	1.21988e-14	20	AGGGCCCCCCCTCAATCC	AGGGCCCCCCCTCAATCCTGT
ILMN_3167223	hsa-miR-28-5p	16320.2	3.678e-38	2	TTTGTTCGTTCGGCTCGC	TTTGTTCGTTCGGCTCGCGTGA
ILMN_3167224	hsa-miR-30d	22785.9	3.678e-38	14	AAGTTGTTCGTGGTGGAT	GAAGTTGTTCGTGGTGGATTCG
ILMN_3167226	hsa-miR-296-5p	841.477	3.678e-38	8	TCCTGTACTGAGCTGCCC	TCCTGTACTGAGCTGCCCCGAG
ILMN_3167229	hsa-miR-375	4060.32	0.000256228	4	CTGAAGTGATGTGTAACTGATC	CTGAAGTGATGTGTAACTGATCAG
ILMN_3167239	hsa-miR-382	1071.89	3.678e-38	14	AATATAACACAGATGGCCTG	AATATAACACAGATGGCCTGT
ILMN_3167240	hsa-miR-486-5p	10394.7	3.678e-38	7	TGTGTCAATATGCGATGAT	TTGTGTCAATATGCGATGATGT
ILMN_3167242	hsa-miR-573	239.758	2.02771e-05	0	ACAATGCTGACACTCAAACT	TCACAATGCTGACACTCAAACTGCTGAC
ILMN_3167244	hsa-miR-410	4664.53	3.678e-38	3	AACGGAATCCCAAAAGCA	CAACGGAATCCCAAAAGCAGCTG
ILMN_3167245	hsa-miR-592	352.5	0.000754885	9	CCCAGTGTTTAGACTATCTGT	CCCAGTGTTTAGACTATCTGTTC
ILMN_3167252	hsa-miR-768-3p:11.0	21300.9	3.678e-38	13,X	TGCAAATCCATGCAAAAC	TGTGCAAATCCATGCAAAACTGA
ILMN_3167253	hsa-miR-191	21925	3.678e-38	14	TAGTACCAGTACCTTGTGTTCA	TAGTACCAGTACCTTGTGTTCA
ILMN_3167259	hsa-miR-199b-5p	7146.96	3.678e-38	4	TTTAACATGGGGGTACCT	TTTAACATGGGGGTACCTGCTG
ILMN_3167260	hsa-miR-19b	14006.9	3.678e-38	X	ATTCCTAGAAATTGTTCATA	ATTCCTAGAAATTGTTCATA
ILMN_3167264	hsa-miR-624*	190.689	1.22208e-12	9	ACACGGGCGACAGCTG	GACACGGGCGACAGCTGCGGCCC
ILMN_3167269	hsa-miR-302c*	107.955	0.00192137	2	TACCCTGTAGAACCGAATT	TACCCTGTAGAACCGAATTTGTG
ILMN_3167271	hsa-miR-384	139.4	0.000407374	5	ATGGTTTGCCTGGGACT	TTATGGTTTGCCTGGGACTGAG
ILMN_3167275	hsa-miR-602	168.995	0.000185371	15	TGACAACTATGGATGAGCT	TGACAACTATGGATGAGCTCT
ILMN_3167276	hsa-miR-10b	484.566	2.48577e-16	X,X	TCAAATGCTCAGACTCCTG	TCAAATGCTCAGACTCCTGTGGT
ILMN_3167282	hsa-miR-584	525.265	3.678e-38	0	CCGTGGGGAGGGATGGCGGGA	CCGTGGGGAGGGATGGCGGGAGGA
ILMN_3167284	hsa-miR-549	102.688	0.00696863	0	ATCTGGGGTGGCCTGTG	CCCATCTGGGGTGGCCTGTGACTTT
ILMN_3167294	hsa-miR-105	335.197	3.678e-38	X	ATGGCGCCACTAGGGTT	AATGGCGCCACTAGGGTTGTG
ILMN_3167297	HS_176	563.082	3.678e-38	0	CCTGGGGAGTGGCTGGGGA	CCTGGGGAGTGGCTGGGGA
ILMN_3167299	hsa-miR-594:9.1	848.816	3.678e-38	11	AGGCAGTGTCATTAGCTG	TAGGCAGTGTCATTAGCTGATTG
ILMN_3167305	hsa-miR-652	1836.64	3.678e-38	17	CAGCATCAGTGATTTTGTT	TCCAGCATCAGTGATTTTGTTG
ILMN_3167313	HS_200	137.139	0.0147052	10	TAGGGCCCTGGCTCCAT	TTAGGGCCCTGGCTCCATCTCC
ILMN_3167325	hsa-miR-34b*	962.978	0.00604859	10	AGCATTGTACAGGGCTATC	AGCAGCATTGTACAGGGCTATCA
ILMN_3167344	hsa-miR-338-3p	11015.4	3.678e-38	2	AATCTCAGCTGGCAACTG	TAATCTCAGCTGGCAACTGTGA
ILMN_3167351	hsa-miR-1296	3823.56	3.678e-38	1	TATTGCACTCGTCCCGG	TATTGCACTCGTCCCGGCCTCC
ILMN_3167353	hsa-miR-107	4893.22	3.678e-38	0	AGGCAGTGACTGTTCAGAC	CAGGCAGTGACTGTTCAGACGTC
ILMN_3167355	hsa-miR-216a	147.355	0.00843094	0	GTCACCTGGCAGGTGAC	GTCACCTGGCAGGTGACC
ILMN_3167360	hsa-miR-92b	1392.54	3.678e-38	X	ATCCTTGGAACCTAGGTG	AATCCTTGGAACCTAGGTGTGAGT
ILMN_3167361	HS_262.1	218.993	4.70772e-11	0	TCCCCAACCCCTGCCCGCAGA	TCCCCAACCCCTGCCCGCAGA
ILMN_3167364	HS_52	514.676	3.678e-38	17	TAGCTTATCAGACTGATGTTG	TAGCTTATCAGACTGATGTTGA
ILMN_3167366	hsa-miR-362-5p	3925.28	3.678e-38	17	AGCTCGGTCTGAGGCCCC	AGCTCGGTCTGAGGCCCCTCAGT
ILMN_3167368	HS_6	2116.9	3.678e-38	2	TTCAAGTAATTCAGGATAGGT	TTCAAGTAATTCAGGATAGGT
ILMN_3167371	hsa-miR-21	27990.8	3.678e-38	14	GTGAAATGTTTAGGACCACTA	GTGAAATGTTTAGGACCACTAG
ILMN_3167373	hsa-miR-423-3p	11380	3.678e-38	14	TGTCTTGCAGGCCGTCAT	TGTCTTGCAGGCCGTCATGCA
ILMN_3167374	hsa-miR-26b	22699.7	3.678e-38	4	GCTTCCATGTTTGAGTGT	TAAGTGCTTCCATGTTTGAGTGT
ILMN_3167375	hsa-miR-203	757.307	0.0211994	0	ATCCTGAGGATCCCATT	ATCCTGAGGATCCCATTTG
ILMN_3167383	hsa-miR-431	2821.93	3.678e-38	X	TGCCTTGAGTGTAGGACC	CATGCCTTGAGTGTAGGACCGT
ILMN_3167386	hsa-miR-302d	223.162	2.30052e-06	14	ATTACATGGCCAATCTC	TGAGTATTACATGGCCAATCTC
ILMN_3167388	HS_27	196.203	4.94292e-21	3	AGGCACGGTGTCAGCAG	AGGCACGGTGTCAGCAGGC
ILMN_3167392	hsa-miR-532-5p	7102.11	3.678e-38	0	CACTGCTCCTGGTGCTG	CCACTGCTCCTGGTGCTG
ILMN_3167393	hsa-miR-496	241.245	4.72925e-27	13,X,1,1,8,18,18	AAAAGCTGGGTTGAGAGG	AAAAGCTGGGTTGAGAGGA,AAAAGCTGGGTTGAGAGGGCAA,AAAAGCTGGGTTGAGAGGGCGA,AAAAGCTGGGTTGAGAGGGT
ILMN_3167394	hsa-miR-564	338.271	2.32298e-35	11	TGGTGCGGAGAGGGCCCACAGTG	TGGTGCGGAGAGGGCCCACAGTG
ILMN_3167396	HS_71.1	1047.04	3.678e-38	3	GGTTGACATACGTTTCCC	AGGTTGACATACGTTTCCC
ILMN_3167403	hsa-miR-320d,hsa-miR-320b,hsa-miR-320a,hsa-miR-320c	14742.3	3.678e-38	15	TCTAGTAAGAGTGGCAGTCG	TCTAGTAAGAGTGGCAGTCGA
ILMN_3167407	hsa-miR-675	1702.04	7.71144e-07	0	TCTGGCTGCTATGGCCC	TCTGGCTGCTATGGCCCCC
ILMN_3167408	hsa-miR-563	115.857	2.21627e-12	0	GGTAGATTCTCCTTCTATGAG	GGTAGATTCTCCTTCTATGAG
ILMN_3167412	hsa-miR-628-3p	1156.59	3.678e-38	X	TGAGGTAGTAAGTTGTATTGTT	TGAGGTAGTAAGTTGTATTGTT
ILMN_3167414	HS_141	140.579	9.7125e-07	0	TGCTTACAGTGCAGGTAGT	CAAAGTGCTTACAGTGCAGGTAGT
ILMN_3167419	hsa-miR-376a*:9.1	1762.27	3.678e-38	10	GTTCAAATCCAGATCTATAAC	GTTCAAATCCAGATCTATAAC
ILMN_3167422	hsa-miR-98	7970.36	3.678e-38	0	TCTGTGAGACCAAAGAACTAC	TCTGTGAGACCAAAGAACTAC
ILMN_3167426	hsa-miR-17-5p:9.1	550.06	3.678e-38	13	GCAGCACATAATGGTTTG	TAGCAGCACATAATGGTTTGTG
ILMN_3167428	hsa-miR-607	140.795	0.0406071	17	AGCAGCACACTGTGGTTT	CAGCAGCACACTGTGGTTTGT
ILMN_3167429	HS_99.1	136.307	3.56336e-11	11	CTGACCTATGAATTGACAGC	CTGACCTATGAATTGACAGCC
ILMN_3167434	hsa-miR-15a	17121.2	3.678e-38	14	TGGTAGACTATGGAACGTA	TGGTAGACTATGGAACGTAGG
ILMN_3167437	hsa-miR-497	10006.8	3.678e-38	1,5,15	TCTTTGGTTATCTAGCTGTATG	TCTTTGGTTATCTAGCTGTATGA
ILMN_3167441	hsa-miR-192	26368.7	3.678e-38	8	TGTAAACATCCTACACTCAGC	TGTAAACATCCTACACTCAGCT
ILMN_3167443	hsa-miR-379	3925.58	3.678e-38	5	GCAGTGTATTGTTAGCTGGT	TGGCAGTGTATTGTTAGCTGGT
ILMN_3167447	hsa-miR-9	233.725	3.678e-38	6	GTAAACATCCTCGACTGGA	TGTAAACATCCTCGACTGGAAG
ILMN_3167448	hsa-miR-30b	20568.5	3.678e-38	5	GTCCAGTTTTCCCAGGAAT	GTCCAGTTTTCCCAGGAATCCCT
ILMN_3167451	hsa-miR-449a	227.83	0.00518218	14	AATAATACATGGTTGATCTTT	AATAATACATGGTTGATCTTT
ILMN_3167455	hsa-miR-30a	18808	3.678e-38	X	TTAGGATAAGCTTGACTTTTG	TTTAGGATAAGCTTGACTTTTG
ILMN_3167456	hsa-miR-145	18691.1	3.678e-38	20	TCTAGGCTGGTACTGCTG	TCTAGGCTGGTACTGCTGA
ILMN_3167458	hsa-miR-369-3p	3864.08	3.678e-38	9	TATTGCACATTACTAAGTTGC	TATTGCACATTACTAAGTTGCA
ILMN_3167462	HS_21	73.2441	0.011189	4	TAAACGTGGATGTACTTGC	ACTTAAACGTGGATGTACTTGCT
ILMN_3167465	hsa-miR-651	362.276	2.26832e-34	0	CTGGAGACAGCGCTGAA	CTGGAGACAGCGCTGAACGA
ILMN_3167467	hsa-miR-645	139.961	0.000453669	0	CCAAGGAAGGCAGCAGG	CCAAGGAAGGCAGCAGGC
ILMN_3167472	hsa-miR-32	2504.69	3.678e-38	0	CAGTGAACCGGTCTCTTTC	TCACAGTGAACCGGTCTCTTTC
ILMN_3167474	hsa-miR-302a*	143.356	0.0299201	3,16	AGCTGGTGTTGTGAATC	AGCTGGTGTTGTGAATCAGGCCG
ILMN_3167479	HS_81	749.915	3.678e-38	10	AGGGTGTTTCTCTCATCTC	AGGGTGTTTCTCTCATCTCT
ILMN_3167488	HS_22.1	5039.38	3.678e-38	0	GTGTGTGAGTGTGCAAGA	GTGTGTGAGTGTGCAAGA
ILMN_3167491	hsa-miR-128b:9.1	166.361	0.0141347	0	GCGGAGGAGCGGATGGCA	GCGGAGGAGCGGATGGCA
ILMN_3167492	hsa-miR-572	83.9781	0.0427104	12	TCCGAGCCTGGGTCTCC	TCCGAGCCTGGGTCTCCCTCTT
ILMN_3167501	hsa-miR-138	165.838	3.678e-38	13	AAAGTGCTTATAGTGCAGGT	TAAAGTGCTTATAGTGCAGGTAG
ILMN_3167503	hsa-miR-609	626.847	1.93307e-33	0	GCGTGCGCCGGCCGGC	GCGTGCGCCGGCCGGCCGCC
ILMN_3167504	HS_86	119.497	7.07077e-06	14	TAGGTTATCCGTGTTGCCT	TAGGTTATCCGTGTTGCCTTCG
ILMN_3167505	HS_78	144.927	2.40791e-27	9,6	TGATTGTCCAAACGCAAT	TGATTGTCCAAACGCAATTCT
ILMN_3167508	hsa-miR-615-3p	2254.48	3.678e-38	7	ATGGCACTGGTAGAATTCA	TATGGCACTGGTAGAATTCACT
ILMN_3167510	hsa-miR-20a	24191.8	3.678e-38	0	ACCTCCCCTGCAAACGT	CCACCTCCCCTGCAAACGTCCA
ILMN_3167521	hsa-miR-560:9.1	300.377	3.678e-38	18	GAGTGTGACAATGGTGTTT	TGGAGTGTGACAATGGTGTTTG
ILMN_3167522	hsa-miR-154	8088.72	3.678e-38	9	AGAGGTAGTAGGTTGCATA	AGAGGTAGTAGGTTGCATAGTT
ILMN_3167523	hsa-miR-219-5p	1918.43	3.678e-38	17	TACCCTGTAGATCCGAATT	TACCCTGTAGATCCGAATTTGTG
ILMN_3167529	hsa-miR-183	219.668	0.0115461	9	AGTGGGGAACCCTTCCAT	AGTGGGGAACCCTTCCATGAGG
ILMN_3167546	HS_303_a	815.587	3.678e-38	0	GCGGAAGGCGGAGCGGCGGA	GCGGAAGGCGGAGCGGCGGA
ILMN_3167547	hsa-miR-122	28251.4	2.0318e-06	X	AAGTGCTCATAGTGCAGG	CAAAGTGCTCATAGTGCAGGTAG
ILMN_3167551	hsa-let-7d	10223	3.678e-38	X	ATCAACAGACATTAATTGGG	ATCAACAGACATTAATTGGGCGC
ILMN_3167552	hsa-miR-10a	7032.32	3.678e-38	0	CAGGTGCCCCGGAGTAG	TGCAGGTGCCCCGGAGTAG
ILMN_3167553	hsa-miR-491-5p	4168.59	3.678e-38	0	GGACTCGACTCGTGTGC	GGACTCGACTCGTGTGCGGACATTT
ILMN_3167559	HS_188	586.139	3.678e-38	0	GCCCTGGGACCCTGTCT	GCCCTGGGACCCTGTCTG
ILMN_3167565	hsa-miR-20b	555.907	3.678e-38	1	CTAGTCCTGACTCAGCCA	GCTAGTCCTGACTCAGCCAGT
ILMN_3167569	hsa-miR-421	1674.04	3.678e-38	0	CTGGGAGGCGGTCGGTTC	CTGGGAGGCGGTCGGTTC
ILMN_3167579	HS_282	169.468	6.48184e-06	19,19	GAGTGCCTTCTTTTGGAG	GAGTGCCTTCTTTTGGAGCGTT
ILMN_3167585	HS_192.1	11282.2	3.678e-38	12	CCCTGGGCCTATCCTAGA	GCCCCTGGGCCTATCCTAGAA
ILMN_3167586	HS_241.1	234.156	2.33916e-15	17	AACCGTTACCATTACTGAGT	AAACCGTTACCATTACTGAGTT
ILMN_3167591	hsa-miR-554	350.261	7.14497e-23	0	GTGCTTGGCTGAGGAGA	TGTGCTTGGCTGAGGAGAA
ILMN_3167592	HS_2	249.702	3.678e-38	0	GGAAAGGGACGAAGAGG	CCCGGAAAGGGACGAAGAGG
ILMN_3167598	hsa-miR-511	550.34	3.07115e-24	10,10	GTGTCTTTTGCTCTGCAG	GTGTCTTTTGCTCTGCAGTCA
ILMN_3167609	hsa-miR-515-3p	149.452	1.02048e-10	14	ACTCCATTTGTTTTGATGAT	ACTCCATTTGTTTTGATGATGGA
ILMN_3167611	hsa-miR-331-3p	12697.3	3.678e-38	17,12	TAGGTAGTTTCATGTTGTTGG	TAGGTAGTTTCATGTTGTTGGG
ILMN_3167614	hsa-miR-451	24625.6	3.678e-38	11	ACCCGTAGATCCGAACTTG	AACCCGTAGATCCGAACTTGTG
ILMN_3167616	HS_29	397.471	3.678e-38	0	GGAAGAGGAGCGGAAAG	TCGGAAGAGGAGCGGAAAGGAAA
ILMN_3167622	HS_138	279.941	1.1798e-13	0	ACTTGCTGCCTTGCCACT	GACTTGCTGCCTTGCCACT
ILMN_3167624	hsa-miR-136	3748.77	3.678e-38	20	TTAAGACTTGCAGTGATGTTT	TTAAGACTTGCAGTGATGTTT
ILMN_3167628	hsa-miR-196a	357.255	3.678e-38	1	TAGCACCATTTGAAATCG	TAGCACCATTTGAAATCGGTTA
ILMN_3167634	hsa-miR-100	19515.4	3.678e-38	8,6,6	CAAAACTGGCAATTACTTTT	CAAAACTGGCAATTACTTTTGC
ILMN_3167639	HS_128	151.35	2.09808e-07	0	TCAGTCTCATCTGCAAAGA	TCAGTCTCATCTGCAAAGAAG
ILMN_3167640	HS_204.1	11299.5	3.678e-38	4	ACGCTCATGCACACACC	CACGCTCATGCACACACCCACA
ILMN_3167642	hsa-miR-499-5p	10936.5	3.678e-38	19	TCCCTGAGACCCTTTAAC	TCCCTGAGACCCTTTAACCTGTGA
ILMN_3167643	hsa-miR-29c	18809.9	3.678e-38	X	CTACATTGTCTGCTGGGT	AGCTACATTGTCTGCTGGGTTTC
ILMN_3167646	hsa-miR-548a-3p	592.036	3.678e-38	0	GAGCAGGTGAGATGGAAT	GAGCAGGTGAGATGGAAT
ILMN_3167652	hsa-miR-452*:9.1	217.747	0.00209463	22	GTGCATTGTAGTTGCATTG	GTGCATTGTAGTTGCATTGCA
ILMN_3167656	hsa-miR-574-3p	11289.2	3.678e-38	9	TCGTACCGTGAGTAATAAT	TCGTACCGTGAGTAATAATGCG
ILMN_3167670	hsa-miR-125a-5p	9917.87	1.35711e-11	0	TGCTGACTCCTAGTCCAG	TGCTGACTCCTAGTCCAGGGC
ILMN_3167681	hsa-miR-221	11781.2	3.678e-38	19	TCTCCCAACCCTTGTACC	TCTCCCAACCCTTGTACCAGTG
ILMN_3167689	HS_31.1	130.807	0.000176375	3	GCGCCTGTGATCCCAA	GGGCGCCTGTGATCCCAAC
ILMN_3167691	hsa-miR-33a	4302.51	3.678e-38	0	TCCTCCTCCTCCCCCGTC	TCCTCCTCCTCCCCCGTC
ILMN_3167695	hsa-miR-126	14502	3.678e-38	1	CTTTCAGTCGGATGTTTACA	CTTTCAGTCGGATGTTTACAGC
ILMN_3167702	hsa-miR-345:9.1	148.112	1.37659e-09	9	TATGTGCCTTTGGACTACA	TATGTGCCTTTGGACTACATCG
ILMN_3167703	hsa-miR-150	18290.9	3.678e-38	14	AATCATACACGGTTGACCTA	AATCATACACGGTTGACCTATT
ILMN_3167704	hsa-miR-566	429.113	1.08562e-32	3	AATGACACGATCACTCCC	AATGACACGATCACTCCCGTTGA
ILMN_3167705	HS_263.1	576.325	3.28795e-14	0	GCAGCTGCCTGGGAAGA	TGCAGCTGCCTGGGAAGA
ILMN_3167711	hsa-miR-30e*	17547	3.678e-38	X	TTTTGCACCTTTTGGAGT	TTTTGCACCTTTTGGAGTGAA
ILMN_3167714	hsa-miR-455-5p	5238.22	0.00371991	1,6	TGTAAACATCCTACACTCTCA	TGTAAACATCCTACACTCTCAGC
ILMN_3167720	hsa-miR-154*	2423.07	1.43497e-07	1	ATGACCTATGAATTGACAGAC	ATGACCTATGAATTGACAGAC
ILMN_3167721	hsa-miR-425	12925.7	3.678e-38	0	GCCCCTGCTGCCTCCTTG	GCCCCTGCTGCCTCCTTG
ILMN_3167723	HS_68	148.313	8.01926e-22	14	TGGGCCGCAGAACATG	TGGTGGGCCGCAGAACATGTGC
ILMN_3167727	hsa-miR-507	530.458	3.678e-38	11	AGGCAGTGTAGTTAGCTGAT	AGGCAGTGTAGTTAGCTGATTGC
ILMN_3167729	hsa-miR-30c	25675.9	3.678e-38	0	AGTGGAGGAGGAGGCGC	AGTGGAGGAGGAGGCGCGG
ILMN_3167731	hsa-miR-215	13607.9	3.678e-38	X	ATCCCTTGCATGGTGGAG	CATCCCTTGCATGGTGGAGGG
ILMN_3167740	HS_276.1	296.08	3.678e-38	0	GTGGGTGGGTGCGGTGGG	GTGGGTGGGTGCGGTGGG
ILMN_3167741	hsa-miR-654-5p	1060.29	3.678e-38	7	TTTGGCAATGGTAGAACTC	TTTGGCAATGGTAGAACTCACACT
ILMN_3167743	hsa-miR-34c-5p	654.972	0.000259916	12	AACGCCTGTTCTTGCCA	GAACGCCTGTTCTTGCCAGGTGG
ILMN_3167744	HS_25	206.324	2.4853e-12	17	AACAGTCTCCAGTCACGG	TAACAGTCTCCAGTCACGGCC
ILMN_3167745	hsa-miR-188-5p	1977.91	3.678e-38	0	CGGGCAGGGCTCCTGTCA	CGGGCAGGGCTCCTGTCA
ILMN_3167749	HS_199	248.438	3.96163e-23	7	AAAGTGCTGTTCGTGCAG	CAAAGTGCTGTTCGTGCAGGTAG
ILMN_3167755	hsa-miR-182	1110.99	1.32478e-26	17	AAGCTGCCAGTTGAAGAA	AAGCTGCCAGTTGAAGAACTGT
ILMN_3167759	hsa-miR-614	257.673	2.38456e-08	11	CTGTGCGTGTGACAGCGG	CTGTGCGTGTGACAGCGGCTGA
ILMN_3167761	hsa-miR-212	452.714	0.000100242	13	TGTGCAAATCTATGCAAAAC	TGTGCAAATCTATGCAAAACTGA
ILMN_3167766	HS_239	873.994	3.678e-38	0	GAGGCCGAGAAGGCAAC	TGAGGCCGAGAAGGCAACCG
ILMN_3167769	hsa-miR-93	14886.4	3.678e-38	1	ACACTGTCTGGTAACGATGT	TAACACTGTCTGGTAACGATGT
ILMN_3167773	hsa-miR-22	17717.7	3.678e-38	0	GGGAGCGGGAATGGATA	TGGGGAGCGGGAATGGATA
ILMN_3167774	hsa-miR-210	5017.04	3.678e-38	19	TCCAGAGGGATGCACTTT	CTCCAGAGGGATGCACTTTCT
ILMN_3167787	hsa-miR-19a	7283.65	3.678e-38	10	AGGCTGCGGAATTCAGG	AGGCTGCGGAATTCAGGAC
ILMN_3167795	HS_20	679.718	3.678e-38	14	TCGTACAGGGTCATCCAC	AATCGTACAGGGTCATCCACTT
ILMN_3167801	hsa-miR-200a	9236.39	4.29811e-24	1	AATACTGTCTGGTAAAACCG	TAATACTGTCTGGTAAAACCGT
ILMN_3167802	HS_94	497.582	3.678e-38	8	TGCCTGGGTCTCTGGC	TGCCTGGGTCTCTGGCCTGCGCGT
ILMN_3167803	hsa-miR-525-5p	414.069	2.66933e-28	9,1	TACAGTACTGTGATAACTGAA	TACAGTACTGTGATAACTGAA
ILMN_3167804	hsa-miR-604	131.415	1.77997e-07	14	TCTTGGAGTAGGTCATTGG	TCTTGGAGTAGGTCATTGGGTGG
ILMN_3167805	hsa-miR-487b	8112.19	3.678e-38	19	AAAATGGTTCCCTTTAGAGT	AAAATGGTTCCCTTTAGAGTGT
ILMN_3167806	hsa-miR-429	4608.35	2.35469e-06	3,12	TATGGCTTTTTATTCCTATG	TATGGCTTTTTATTCCTATGTGA
ILMN_3167807	hsa-miR-661	132.783	0.0377	14	TGTCACTCGGCTCGGCCCACT	TGTCACTCGGCTCGGCCCACTAC
ILMN_3167808	hsa-miR-101	18221.1	3.678e-38	9	GGCAAGATGCTGGCATAG	AGGCAAGATGCTGGCATAGCT
ILMN_3167818	hsa-miR-432	4487.99	3.678e-38	0	GTTGGAGGATGAAAGTACG	GTTGGAGGATGAAAGTACGGAGTGAT
ILMN_3167819	hsa-miR-522	105.602	0.00564366	10	CACACACTGCAATTACTTTTG	CACACACTGCAATTACTTTTGC
ILMN_3167823	hsa-miR-135a	1364.23	3.678e-38	0	GAGAAGGTGGATGGGGG	GAGAAGGTGGATGGGGGAA
ILMN_3167824	hsa-miR-668	252.96	9.48445e-14	1	TTCACCACCTTCTCCACC	TTCACCACCTTCTCCACCCAGC
ILMN_3167837	hsa-miR-31	3408.88	3.678e-38	7	TAAAGTGCTGACAGTGCA	TAAAGTGCTGACAGTGCAGAT
ILMN_3167843	hsa-miR-768-5p:11.0	11906	3.678e-38	13	ACTGCAGTGAAGGCACTT	ACTGCAGTGAAGGCACTTGTAG
ILMN_3167848	hsa-miR-603	261.041	0.00402136	1	TATGGCTTTTCATTCCTAT	TATGGCTTTTCATTCCTATGTGA
ILMN_3167854	HS_168	375.9	3.81821e-07	0	TTGTCCTTGCTGTTTGG	ATTGTCCTTGCTGTTTGGAGA
ILMN_3167864	hsa-miR-197	10257.4	3.678e-38	0	CGCTTCCCTTCAGAGTGT	AAAGCGCTTCCCTTCAGAGTGT
ILMN_3167865	hsa-miR-106b	11987.3	3.678e-38	0	ATCCCACCGCTGCCAAAA	ATCCCACCGCTGCCAAAA
ILMN_3167870	hsa-miR-17*	7394.74	3.678e-38	10	GAGAACTGAATTCCATAGGC	TGAGAACTGAATTCCATAGGCT
ILMN_3167874	hsa-miR-135b	169.234	0.00623735	2	TCTGGCTCCGTGTCTTCA	TCTGGCTCCGTGTCTTCACTCCC
ILMN_3167878	HS_42	79.8518	4.24745e-05	11	CTCTGGGCCCTTCCTCCA	CCTCTGGGCCCTTCCTCCAG
ILMN_3167879	HS_251.1	148.509	0.00623128	0	GTGATGTTTTGCCAGGA	CTGTGATGTTTTGCCAGGAAA
ILMN_3167884	hsa-miR-518e:9.1	107.144	3.00632e-05	0	ACCTGCTGAGCTCCTGG	ACCTGCTGAGCTCCTGGG
ILMN_3167890	HS_100	14760.7	3.678e-38	14	GGTTTACCGTCCCACATA	TGGTTTACCGTCCCACATACAT
ILMN_3167894	hsa-miR-146b-5p	6185.9	3.678e-38	14	ATCATAGAGGAAAATCCATG	ATCATAGAGGAAAATCCATGTT
ILMN_3167902	hsa-miR-149	759.893	3.678e-38	16	CTGGCCCTCAAAGTCCCG	AACTGGCCCTCAAAGTCCCGCT
ILMN_3167905	hsa-miR-326	7760.19	3.678e-38	X	TAAGGTGCATCTAGTGCAGT	TAAGGTGCATCTAGTGCAGTTAG
ILMN_3167907	HS_208	139.531	0.0258708	0	TCTGGGCTGCGGGCCTGGGAA	TCTGGGCTGCGGGCCTGGGAA
ILMN_3167913	hsa-miR-299-5p	5764.85	3.678e-38	0	GACCCACCCCTCTCCAC	TGACCCACCCCTCTCCACCAG
ILMN_3167915	hsa-miR-376b	3105.99	3.678e-38	14	ACATTACACGGTCGACCT	CACATTACACGGTCGACCTCT
ILMN_3167944	hsa-miR-193b	20014.7	3.678e-38	X	AGCTACATCTGGCTACTGG	AGCTACATCTGGCTACTGGGT
ILMN_3167948	hsa-miR-18b	455.265	3.678e-38	14	GAATGTTGCTCGGTGAAC	GAATGTTGCTCGGTGAACCCCT
ILMN_3167951	HS_116	156.989	1.84607e-10	22	TGAGGTAGTAGGTTGTGTG	TGAGGTAGTAGGTTGTGTGGTT
ILMN_3167952	HS_150	828.367	3.678e-38	22,9,11	TGAGGTAGTAGGTTGTATAG	TGAGGTAGTAGGTTGTATAGTT
ILMN_3167956	hsa-miR-323-3p	444.36	1.37936e-15	14	TGTACATGGTAGGCTTTCA	TTGTACATGGTAGGCTTTCATT
ILMN_3167963	hsa-miR-222	4411.96	3.678e-38	14	ATCATGATGGGCTCCTCG	ATCATGATGGGCTCCTCGGTGT
ILMN_3167969	hsa-miR-409-3p	6633.54	3.678e-38	1,19	CCCAGTGTTCAGACTACCT	CCCAGTGTTCAGACTACCTGTTC
ILMN_3167970	hsa-let-7b	14976.5	3.678e-38	14	GGAGAAATTATCCTTGGTGT	GGAGAAATTATCCTTGGTGTGT
ILMN_3167971	hsa-let-7a	20344.4	3.678e-38	14	TAGTAGACCGTATAGCGTACG	TAGTAGACCGTATAGCGTACG
ILMN_3167972	hsa-miR-493*	979.489	3.678e-38	3,13	AGCAGCACGTAAATATTGG	TAGCAGCACGTAAATATTGGCG
ILMN_3167973	hsa-miR-433	802.91	2.10332e-12	14	TTAATATCGGACAACCATTG	TTAATATCGGACAACCATTGT
ILMN_3167976	hsa-miR-199a-5p	19652.3	3.678e-38	0	CTGCCCTCTTCCTCCAG	TGCCTGCCCTCTTCCTCCAG
ILMN_3167979	hsa-miR-539	1607.17	3.678e-38	0	GGGAGGACAAAGGACTG	GGGAGGACAAAGGACTGGC
ILMN_3167988	hsa-miR-411	11630.7	3.678e-38	7	TCAAGAGCAATAACGAAAA	TCAAGAGCAATAACGAAAAATGT
ILMN_3167989	hsa-miR-16	18890.2	3.678e-38	9	TCACATTGCCAGGGATTA	ATCACATTGCCAGGGATTACC
ILMN_3167991	hsa-miR-889	8475.71	3.678e-38	12,3	CAAGTAATCCAGGATAGGC	TTCAAGTAATCCAGGATAGGCT
ILMN_3167993	HS_157	129.626	0.0319179	17	TGTAGTGTTTCCTACTTTATG	TGTAGTGTTTCCTACTTTATGGA
ILMN_3167994	HS_119	138.265	0.000302817	0	GGAGTCACTGAAGCCTTT	TTCTGGGAGTCACTGAAGCCTTT
ILMN_3167996	hsa-miR-335	2906.44	2.48846e-08	14	TGGTTGACCATAGAACATG	TGGTTGACCATAGAACATGCGC
ILMN_3167997	hsa-miR-23b	16268.9	3.678e-38	0	AGGAGGAATTGGTGCTG	AGGAGGAATTGGTGCTGG
ILMN_3168005	hsa-miR-26a	22773.2	3.678e-38	0	GGCGAGGAGGCCCTTTA	GTGGCGAGGAGGCCCTTTA
ILMN_3168012	hsa-miR-142-3p	15301	3.678e-38	6	TGGAATGTAAGGAAGTGTGT	TGGAATGTAAGGAAGTGTGTGG
ILMN_3168013	HS_252.1	147.956	0.0015095	0	ACAACAGTGCCAACCTC	ACAACAGTGCCAACCTCACA
ILMN_3168015	hsa-miR-380*	XX	0.0115876	19	ATCTCCGGGGTCTTGGT	CTGGGATCTCCGGGGTCTTGGTT
ILMN_3168016	HS_279_a	234.361	1.04925e-15	14	TGTGACTGGTTGACCAGA	TGTGACTGGTTGACCAGAGGGG
ILMN_3168017	HS_114	394.871	3.84042e-08	0	TACAGTATAGATGATGTACTAG	TACAGTATAGATGATGTACTAG
ILMN_3168019	hsa-miR-206	1842.13	7.31659e-08	0	AACATCTGCAGCAAGGT	AACATCTGCAGCAAGGTCAA
ILMN_3168020	HS_96	4108.4	3.678e-38	8	AGCCTGCCCGGCTCCT	AAGCCTGCCCGGCTCCTCGGG
ILMN_3168022	hsa-miR-769-3p	283.936	3.75752e-38	20	GAGGGTTGGGTGGAGGC	GAGGGTTGGGTGGAGGCTCTCC
ILMN_3168025	hsa-miR-134	5421.69	3.678e-38	0	CCAGGTCCCTGGAGCCGCCG	CCAGGTCCCTGGAGCCGCCG
ILMN_3168030	hsa-miR-144:9.1	382.084	3.678e-38	12	TAACACTGTCTGGTAAAGATG	TAACACTGTCTGGTAAAGATGG
ILMN_3168036	HS_90	183.294	7.95323e-05	5	TCTTGTGTTCTCTAGATCAGT	TCTTGTGTTCTCTAGATCAGT
ILMN_3168048	hsa-miR-596	181.715	1.08476e-34	0	TCCAGCCGCCGCCTGTCTCCA	TCCAGCCGCCGCCTGTCTCCA
ILMN_3168049	hsa-miR-296-3p	365.674	3.678e-38	1	CAAAGAATTCTCCTTTTGG	CAAAGAATTCTCCTTTTGGGCT
ILMN_3168052	HS_250	278.174	8.7227e-05	0	CTCTCCGCCACCTCCAC	CTCTCCGCCACCTCCACCG
ILMN_3168055	hsa-miR-642	57.1861	0.0166729	0	CAGTGAACCGGTCTCTTTT	TCACAGTGAACCGGTCTCTTTT
ILMN_3168064	hsa-miR-141	4127.87	3.678e-38	X	ACCCATTGCATATCGGA	TACCCATTGCATATCGGAGTTG
ILMN_3168066	hsa-miR-581	210.533	5.43216e-07	0	TGTCAGTGACTCCTGCC	TGTCAGTGACTCCTGCCCC
ILMN_3168069	HS_163	130.052	0.0404695	0	TAGCCCCCAGGCTTCAC	TAGCCCCCAGGCTTCACTTGG
ILMN_3168073	hsa-miR-186	3887.97	3.678e-38	0	AGGCCCGCGGTGTGGAGCG	AGGCCCGCGGTGTGGAGCG
ILMN_3168078	HS_32	2208.26	3.678e-38	X,X	ATGCACCTGGGCAAGGAT	AATGCACCTGGGCAAGGATTCA,ATGCACCTGGGCAAGGATTCTG
ILMN_3168085	hsa-miR-128a:9.1	893.216	3.79208e-38	0	GTGCCTACTGAGCTGATATC	GTGCCTACTGAGCTGATATCAGT
ILMN_3168091	hsa-miR-660	1877.35	3.678e-38	7	TCAGTGCACTACAGAACTTT	TCAGTGCACTACAGAACTTTGT
ILMN_3168093	HS_184	727.375	3.678e-38	0	GCTTACAGTGCAGGTAGC	AAAAGTGCTTACAGTGCAGGTAGC
ILMN_3168099	HS_113	921.598	3.678e-38	14,14	TCATAGAGGAAAATCCACG	ATCATAGAGGAAAATCCACGT
ILMN_3168101	HS_149	179.389	8.79424e-11	19,19,19,19	TGCTTCCTTTCAGAGGGT	TGCTTCCTTTCAGAGGGT,TGCTTCCTTTCAGAGGGT
ILMN_3168102	hsa-miR-502-3p,hsa-miR-500*	6301.99	3.678e-38	17	CAGTGCAATAGTATTGTCAAAG	CAGTGCAATAGTATTGTCAAAGC
ILMN_3168103	hsa-miR-189:9.1	2034.93	3.678e-38	14	ATAATACATGGTTAACCTCTTT	ATAATACATGGTTAACCTCTTT
ILMN_3168105	hsa-miR-148a	23720	3.678e-38	1	GTAAACATCCTTGACTGGA	TGTAAACATCCTTGACTGGAAG
ILMN_3168107	hsa-miR-106a:9.1	113.358	0.000527668	20	AAGCAGCTGCCTCTGAG	AAGCAGCTGCCTCTGAGGC
ILMN_3168111	hsa-miR-376a	943.838	3.678e-38	0	CTCTGTGCTGTGCGTAGT	CTCTGTGCTGTGCGTAGTGCCTA
ILMN_3168114	hsa-miR-516a-3p,hsa-miR-516b*	235.254	3.678e-38	0	CAGCAGAGTCCAGGCCT	TCAGCAGAGTCCAGGCCT
ILMN_3168116	hsa-miR-301a	3649.59	3.678e-38	14	CTCACACAGAAATCGCAC	TCTCACACAGAAATCGCACCCGT
ILMN_3168127	hsa-miR-655	745.718	1.53714e-19	14	CATACACGGCTCTCCTCT	GTCATACACGGCTCTCCTCTCT
ILMN_3168138	hsa-miR-30e	19220.1	3.678e-38	18	TCGTGTCTTGTGTTGCAG	TCGTGTCTTGTGTTGCAGCCGG
ILMN_3168144	hsa-miR-646	276.666	1.79594e-29	21	TTAATGCTAATCGTGATAGG	TTAATGCTAATCGTGATAGGGGT
ILMN_3168149	HS_110	166.492	0.000315099	0	GAAGCCATGAGGTGAGA	GAAGCCATGAGGTGAGAA
ILMN_3168153	HS_97	821.132	3.678e-38	1,7	TAGCACCATTTGAAATCAG	TAGCACCATTTGAAATCAGTGTT
ILMN_3168162	HS_232	111.277	0.00937838	11	ACTCCTCTCCTCCCGTCT	TCACTCCTCTCCTCCCGTCTT
ILMN_3168165	hsa-miR-342-3p	9154.03	3.678e-38	0	ATCAGCAAACATTTATTGTGT	ATCAGCAAACATTTATTGTGTG
ILMN_3168166	hsa-miR-485-3p	1987.06	3.678e-38	14	ATGTGGGATGGTAAACCG	TATGTGGGATGGTAAACCGCTT
ILMN_3168167	hsa-miR-187	9173.61	3.678e-38	14	GAAGGTCTACTGTGTGCC	TGAAGGTCTACTGTGTGCCAGG
ILMN_3168170	hsa-miR-155	3063.73	3.678e-38	5	CCTGACTCCAGGTCCTGT	CTCCTGACTCCAGGTCCTGTGT
ILMN_3168171	HS_40	365.541	6.44052e-08	0	GTGAAGGCCCGGCGGAGA	GTGAAGGCCCGGCGGAGA
ILMN_3168172	hsa-miR-29b	17855.4	3.678e-38	7,11	TTTTTGCGGTCTGGGCTT	CTTTTTGCGGTCTGGGCTTGC
ILMN_3168173	hsa-miR-483-3p	10947.3	4.10625e-08	19	AAGTGCATCCTTTTAGAGGT	AAAGTGCATCCTTTTAGAGGTT
ILMN_3168175	hsa-miR-545:9.1	588.59	3.678e-38	X,X	TTTTGCGATGTGTTCCTA	TTTTGCGATGTGTTCCTAATAT
ILMN_3168177	hsa-miR-299-3p	150.438	0.00857368	0	GACTGCCTCCCTGCTGT	GCGACTGCCTCCCTGCTGTGAGC
ILMN_3168178	hsa-miR-493	982.257	6.77471e-24	16	CTGGCCCTCTCTGCCCTT	CTGGCCCTCTCTGCCCTTCCGT
ILMN_3168180	hsa-miR-378*	8676.22	3.678e-38	0	CTTGTGTTCTTTCGCTCG	CTTGTGTTCTTTCGCTCGG
ILMN_3168182	HS_243.1	768.292	3.678e-38	19	AAAGCACACGGCCTGCAG	GCAAAGCACACGGCCTGCAGAGA
ILMN_3168183	hsa-miR-129-5p	2754.43	3.678e-38	9,19	GGCTCAGTTCAGCAGGAA	TGGCTCAGTTCAGCAGGAACAG
ILMN_3168186	hsa-miR-519b-3p	739.752	3.678e-38	17	TAACAGTCTACAGCCATGG	TAACAGTCTACAGCCATGGTCG
ILMN_3168187	hsa-miR-450a	3189.57	3.678e-38	21	CCGTAGATCCGATCTTGT	AACCCGTAGATCCGATCTTGTG
ILMN_3168195	HS_265.1	141.172	1.50299e-24	0	CTCGGGGCGGCGGCTGGAGG	CTCGGGGCGGCGGCTGGAGG
ILMN_3168198	hsa-miR-328	7097.43	3.678e-38	0	CTGGGCGGGTGGTAGGT	CTGGGCGGGTGGTAGGTGA
ILMN_3168207	HS_133.1	117.423	0.0440315	5	CAAAGAGGAAGGTCCCAT	CAAAGAGGAAGGTCCCATTAC
ILMN_3168208	hsa-miR-330-3p	751.913	3.678e-38	19	TCACATTGCCAGGGATTT	ATCACATTGCCAGGGATTTCC
ILMN_3168211	hsa-miR-24	23434	3.678e-38	0	AGGCCAAGTGCGCTGTGC	AGGCCAAGTGCGCTGTGC
ILMN_3168212	hsa-miR-132	5894.66	3.678e-38	0	CTGGCCCTCTCTCCTCC	CTGGCCCTCTCTCCTCCA
ILMN_3168213	hsa-miR-99a	13532.7	3.678e-38	X	TTATAATACAACCTGATAAGTG	TTATAATACAACCTGATAAGTG
ILMN_3168214	HS_284.1	289.476	1.95321e-28	19	ACTTGTATGCTAGCTCAGGTA	ACTTGTATGCTAGCTCAGGTAG
ILMN_3168219	HS_105	155.399	1.5673e-11	0	CACTTGGATCTGAAGGCT	CCACTTGGATCTGAAGGCTGC
ILMN_3168225	hsa-miR-583	175.763	8.14711e-06	0	GTTCTTGGACCAGGACG	GTTCTTGGACCAGGACGC
ILMN_3168226	hsa-miR-23a	13673	3.678e-38	1,9	ATTCATTGCTGTCGGTGG	AACATTCATTGCTGTCGGTGGGT
ILMN_3168227	hsa-miR-548d-3p	223.151	0.000266312	8,17	CAAAAACCACAGTTTCTTTT	CAAAAACCACAGTTTCTTTTGC
ILMN_3168233	HS_152	1201.58	3.678e-38	19	CCGTAGAACCGACCTTGC	CACCCGTAGAACCGACCTTGCG
ILMN_3168235	HS_169	389.181	1.76611e-07	1	GACCCACTCTTGGTTTCC	GCGACCCACTCTTGGTTTCCA
ILMN_3168240	hsa-miR-374a	13512.7	3.678e-38	0	GGAGAGGGAAAAGAAAAG	GGAGAGGGAAAAGAAAAG
ILMN_3168247	hsa-miR-643	127.319	0.000477122	14	ATTCTGCATTTTTAGCAAGT	ATTCTGCATTTTTAGCAAGTTC
ILMN_3168251	HS_266.1	675.464	0.00013738	X	AGCAGCGGGAACAGTTCT	TAGCAGCGGGAACAGTTCTGCAG
ILMN_3168254	HS_130	136.718	0.011068	19	AACATTCAACCTGTCGGT	AACATTCAACCTGTCGGTGAGT
ILMN_3168257	hsa-miR-181b	4387.75	3.678e-38	13	TAAGGTGCATCTAGTGCAGA	TAAGGTGCATCTAGTGCAGATAG
ILMN_3168262	hsa-miR-99b	5521.13	0.0015233	14	ACCAGGAGGCTGAGGCC	ACCAGGAGGCTGAGGCCCCT
ILMN_3168265	hsa-miR-551a	1665.8	3.678e-38	5	TTACAGTTGTTCAACCAGTTAC	TTACAGTTGTTCAACCAGTTACT
ILMN_3168269	HS_65	186.348	2.36878e-21	14	AGGTTGTCCGTGGTGAGT	AGGTTGTCCGTGGTGAGTTCGCA
ILMN_3168272	hsa-miR-544	13835.3	3.678e-38	1	TACTGCCTGGTAATGATGA	TAATACTGCCTGGTAATGATGA
ILMN_3168273	hsa-miR-503	7173.26	3.678e-38	17,16	TAATGCCCCTAAAAATCC	TAATGCCCCTAAAAATCCTTAT
ILMN_3168280	hsa-miR-181c	292.683	3.678e-38	19	TCTGGAGGGAAGCACTTT	TCTCTGGAGGGAAGCACTTTCTG
ILMN_3168282	hsa-miR-18a	7545.97	3.678e-38	7	CCCTGTCCTCCAGGAGCT	TCCCTGTCCTCCAGGAGCTCACG
ILMN_3168290	hsa-miR-665	990.109	3.678e-38	7	TAGGTAGTTTCCTGTTGTTG	TAGGTAGTTTCCTGTTGTTGGG
ILMN_3168291	hsa-miR-582-5p	4604.53	3.678e-38	20,18	GTCCCCTTCAACCAGCTG	TTTGGTCCCCTTCAACCAGCTG
ILMN_3168292	hsa-miR-453	140.827	0.00527633	0	CCAGATCCCCGCGCGGCCCCA	CCAGATCCCCGCGCGGCCCCAGA
ILMN_3168294	hsa-miR-200b	4129.84	6.17417e-27	12	TGAGGTAGTAGTTTGTGCT	TGAGGTAGTAGTTTGTGCTGTT
ILMN_3168297	hsa-miR-365	6088.32	6.18056e-14	17	AGTGCAATATTGCTTATAGGG	TAGTGCAATATTGCTTATAGGGT
ILMN_3168300	hsa-miR-518c*	185.913	4.60302e-05	4	ACTTTAACATGGAAGTGCTT	ACTTTAACATGGAAGTGCTTTC
ILMN_3168301	hsa-miR-339-5p	10660.4	3.678e-38	19	TTCACAGTGGCTAAGTTCC	TTCACAGTGGCTAAGTTCCGC
ILMN_3168308	hsa-miR-196b	491.185	3.678e-38	7,7	GTCTTACTCCCTCAGGCA	TGTCTTACTCCCTCAGGCACAT
ILMN_3168314	hsa-miR-133a	2310.15	5.20199e-38	X	TAAGGCACCCTTCTGAGTA	TAAGGCACCCTTCTGAGTAGA
ILMN_3168315	HS_166.1	803.219	8.47347e-38	17	GTGTCTGCTTCCTGTGG	GTGTCTGCTTCCTGTGGGA
ILMN_3168316	hsa-let-7i	17015.9	3.678e-38	X	ATTGCACGGTATCCATCT	AATTGCACGGTATCCATCTGTA
ILMN_3168319	hsa-miR-454	1209.96	3.678e-38	17	TCAGTGCATGACAGAACTT	TCAGTGCATGACAGAACTTGG
ILMN_3168322	hsa-miR-302b*	230.406	4.13613e-22	14	AGGTTACCCGAGCAACTT	AGGTTACCCGAGCAACTTTGCAT
ILMN_3168323	hsa-miR-27a	19791.7	3.678e-38	0	TCGCGGAGGGGAGGAGAC	TCGCGGAGGGGAGGAGAC
ILMN_3168324	hsa-miR-550*	158.367	0.0153604	4	CTTCTTGTGCTCTAGGATTG	CTTCTTGTGCTCTAGGATTGT
ILMN_3168328	hsa-miR-506	200.255	1.57741e-12	1	CATCGACCGTTGATTGTA	ACCATCGACCGTTGATTGTACC
ILMN_3168336	hsa-miR-632	171.956	5.36525e-16	0	TCCACTGCCACTACCTAAT	TTTCCACTGCCACTACCTAATT
ILMN_3168344	hsa-miR-363	909.507	3.678e-38	3	TGAGGTAGTAGTTTGTACAG	TGAGGTAGTAGTTTGTACAGTT
ILMN_3168346	hsa-miR-152	17754.9	3.678e-38	17	CTGGCCTACAAAGTCCCA	AACTGGCCTACAAAGTCCCAGT
ILMN_3168347	hsa-miR-409-5p	1928.24	3.678e-38	19	AGCGCTTCCCTTTGGAGC	CAAAGCGCTTCCCTTTGGAGC
ILMN_3168353	HS_38.1	326.12	3.678e-38	X	AATCCTTTGTCCCTGGGT	AATCCTTTGTCCCTGGGTGAGA
ILMN_3168354	hsa-miR-519d	78.8156	0.00778763	0	GGGAGGTCTGGGCACAC	TGGGAGGTCTGGGCACAC
ILMN_3168358	hsa-miR-578	190.563	3.63774e-05	0	GGGCGCGGCCCAGCCAGGAGA	GGGCGCGGCCCAGCCAGGAGA
ILMN_3168361	hsa-miR-181a*	1446.33	3.678e-38	2	TAAAGTAAATATGCACCAAAA	TAAAGTAAATATGCACCAAAA
ILMN_3168362	HS_122.1	209.811	1.03324e-05	15,19,9	TGGAAGACTAGTGATTTTGTT	TGGAAGACTAGTGATTTTGTTGT
ILMN_3168365	hsa-let-7g	22995.7	3.678e-38	21,11	TCCCTGAGACCCTAACTT	TCCCTGAGACCCTAACTTGTGA
ILMN_3168366	hsa-miR-193a-3p	6784.77	3.678e-38	X	TATCAGAATCTCCAGGGG	TTATCAGAATCTCCAGGGGTAC
ILMN_3168373	hsa-miR-518d-3p	355.376	3.678e-38	7	GACCATGGGTTCTCATTG	AGACCATGGGTTCTCATTGT
ILMN_3168378	hsa-miR-501-5p	300.206	1.88241e-21	0	AGAAGCTGGCGTTCGGAG	GAGAAGCTGGCGTTCGGAG
ILMN_3168380	hsa-miR-218	894.422	3.07044e-24	4,5	TTGTGCTTGATCTAACCAT	TTGTGCTTGATCTAACCATGT
ILMN_3168381	HS_84	142.958	0.0133378	0	TGATGACACTGGCAATT	TGATGACACTGGCAATTG
ILMN_3168382	HS_33	134.906	3.77863e-07	9	CATTATTACTTTTGGTACGC	CATTATTACTTTTGGTACGCG
ILMN_3168383	HS_19	840.533	3.678e-38	9	TTCACAGTGGCTAAGTTCT	TTCACAGTGGCTAAGTTCTGC
ILMN_3168387	hsa-miR-559	122.151	0.033244	3	ATCGGGAATGTCGTGTCC	ATCGGGAATGTCGTGTCCGCCC
ILMN_3168388	hsa-miR-7	5879.22	3.678e-38	X	TCAACACTTGCTGGTTTC	CGTCAACACTTGCTGGTTTCCT
ILMN_3168389	hsa-miR-125b	17877.2	3.678e-38	17	ACTGCCCCAGGTGCTGCT	ACTGCCCCAGGTGCTGCTGG
ILMN_3168391	hsa-miR-361-5p	10562.6	3.678e-38	0	GTACAGTACTGAATGAAT	GTACAGTACTGAATGAAT
ILMN_3168393	hsa-miR-591	273.883	7.003e-21	19	ATCGTGCATCCCTTTAGA	ATCGTGCATCCCTTTAGAGTGT
ILMN_3168398	HS_186	566.619	6.89403e-13	0	CCGATGCGGGCCACAGGCCTC	CCGATGCGGGCCACAGGCCTCCCC
XXXX	hsa-miR-126*	XX	3.678e-38	8	ACGTCATCGTTGTCATCG	TACGTCATCGTTGTCATCGTCA
ILMN_3168409	hsa-miR-27b	20365	3.678e-38	12	TCAGTGCATCACAGAACTT	TCAGTGCATCACAGAACTTTGT
ILMN_3168410	hsa-miR-425*	6727.38	3.678e-38	1	GGCAGTGTCTTAGCTGGT	TGGCAGTGTCTTAGCTGGTTGT
ILMN_3168412	hsa-miR-505	10941.3	3.678e-38	0	CAGGTGTCTTCCATTCTGT	CCAGGTGTCTTCCATTCTGTCC
ILMN_3168413	hsa-miR-324-3p	10092	3.678e-38	5	CAGTGTATTGTTAGCTGGC	AGGCAGTGTATTGTTAGCTGGC
ILMN_3168414	HS_47	234.057	0.0379325	14	AACATACACGGGAAACCT	TGAAACATACACGGGAAACCTC
ILMN_3168417	hsa-miR-517a	894.264	3.678e-38	16	TCAGGCTCAGTCCCCTCC	TCAGGCTCAGTCCCCTCCCGAT
ILMN_3168421	HS_219	230.829	6.8539e-15	19	TGAGGTAGGAGGTTGTATA	TGAGGTAGGAGGTTGTATAGTT
ILMN_3168425	hsa-miR-598	2418.71	3.678e-38	14	AATATTATACAGTCAACCTCT	AATATTATACAGTCAACCTCT
ILMN_3168426	hsa-miR-148b	8451.03	3.678e-38	0	GGAAGCTGGGCTGAGAG	GGAAGCTGGGCTGAGAGG
ILMN_3168429	hsa-miR-34a	8313.55	3.678e-38	7	ATTGCACTTGTCTCGGTC	CATTGCACTTGTCTCGGTCTGA
ILMN_3168433	HS_145.1	266.548	3.09799e-25	14	TATACAAGGGCAAGCTCTC	TATACAAGGGCAAGCTCTCTGT
ILMN_3168441	hsa-miR-449b	560.682	3.678e-38	0	TACAGTAGTCTGCACATTGG	TACAGTAGTCTGCACATTGGTT
ILMN_3168446	hsa-miR-494	1416.82	3.678e-38	14	ATCACACAAAGGCAACTTT	ATCACACAAAGGCAACTTTTGT
ILMN_3168457	hsa-miR-484	12806.3	3.678e-38	5	AGAACTGAATTCCATGGGT	TGAGAACTGAATTCCATGGGTT
ILMN_3168463	hsa-let-7e	6110.4	3.678e-38	X	ACCCTGGTCTGCACTCTA	AGACCCTGGTCTGCACTCTATC
ILMN_3168464	hsa-miR-514	1310.32	0.0466328	X,X,X	ATTGACACTTCTGTGAGTAG	ATTGACACTTCTGTGAGTAGA
ILMN_3168467	hsa-miR-656	610.038	8.19427e-05	11	CAGTGCAATGTTAAAAGGG	CAGTGCAATGTTAAAAGGGCAT
ILMN_3168474	HS_167.1	177.527	8.4423e-07	7	TTTGGCACTAGCACATTT	TTTGGCACTAGCACATTTTTGCT
ILMN_3168476	hsa-miR-25	16720.2	3.678e-38	17	CATAAAGTAGAAAGCACTAC	CATAAAGTAGAAAGCACTACT
ILMN_3168477	hsa-miR-381	5915.98	3.678e-38	19	ATCGTGCATCCTTTTAGAG	ATCGTGCATCCTTTTAGAGTGT
ILMN_3168478	hsa-miR-199a*:9.1	15896.3	3.678e-38	21	TGAGGTAGTAGGTTGTATG	TGAGGTAGTAGGTTGTATGGTT
ILMN_3168481	hsa-miR-377	3043.66	3.678e-38	0	AGCCGGGCGGAGGTGACTG	AGCCGGGCGGAGGTGACTG
ILMN_3168483	hsa-miR-146a	14015	3.678e-38	0	CTGGGGGTGAAAGTTCA	GCTGGGGGTGAAAGTTCA
ILMN_3168485	hsa-miR-504	203.203	0.0102907	19	AGTGCCTCCCTTTAGAGTG	CAAAGTGCCTCCCTTTAGAGTG
ILMN_3168497	hsa-miR-130a	9137.79	3.678e-38	0	ACTGGAGCCAGGCTGAA	ACTGGAGCCAGGCTGAAG
ILMN_3168507	hsa-miR-96	728.146	8.87818e-26	0	CTGGCCGGAGCCCTTGGG	CTGGCCGGAGCCCTTGGG
ILMN_3168509	hsa-miR-142-5p	5698.42	3.678e-38	19	TCCCTCTCCAAATGTGTC	GTCCCTCTCCAAATGTGTCTTG
ILMN_3168510	hsa-miR-517c	192.365	4.20681e-14	1	ATCTTACCGGACAGTGCT	CATCTTACCGGACAGTGCTGGA
ILMN_3168513	hsa-let-7c	7286.82	3.678e-38	0	CTGGGCCTCTGCTCCCCA	CTGGGCCTCTGCTCCCCA
ILMN_3168523	HS_126	194.279	0.00572058	4	TCCGCTCGGCGGTGGC	GTCCGCTCGGCGGTGGCCCA
ILMN_3168524	HS_203	295.565	3.678e-38	19	AACGCGCTTCCCTATAGA	GAACGCGCTTCCCTATAGAGGGT

## Sheet: miR detected p<0.05-WBC
SYMBOL	TARGETID	AV.NORMALIZED INTENSITY	DETECTION P-VALUE	CHROMOSOME	PROBESEQ	TARGETMATURESEQS
ILMN_3166935	hsa-miR-329	1276.84	3.678e-38	14,14	AACACACCTGGTTAACCTC	AACACACCTGGTTAACCTCTTT
ILMN_3166938	hsa-miR-424	20203.6	3.678e-38	X	CAGCAGCAATTCATGTTT	CAGCAGCAATTCATGTTTTGAA
ILMN_3166940	hsa-miR-137	217.398	6.27214e-11	1	TATTGCTTAAGAATACGCG	TTATTGCTTAAGAATACGCGTAG
ILMN_3166941	hsa-miR-376c	7148.27	3.678e-38	14	ACATAGAGGAAATTCCACG	AACATAGAGGAAATTCCACGT
ILMN_3166943	hsa-miR-585	394.187	3.678e-38	5	TGGGCGTATCTGTATGC	TGGGCGTATCTGTATGCTA
ILMN_3166945	HS_43.1	95.6378	0.000812744	0	TCAGCATTATTGTTCTCC	TCAGCATTATTGTTCTCC
ILMN_3166955	hsa-miR-369-5p	465.834	3.678e-38	14	AGATCGACCGTGTTATATTC	AGATCGACCGTGTTATATTCGC
ILMN_3166957	hsa-miR-182*	190.126	1.09241e-19	7	TGGTTCTAGACTTGCCAAC	TGGTTCTAGACTTGCCAACTA
ILMN_3166958	hsa-miR-143	8892.95	3.678e-38	5	TGAGATGAAGCACTGTAGC	TGAGATGAAGCACTGTAGCTC
ILMN_3166969	hsa-miR-324-5p	5677.77	3.678e-38	17	ATCCCCTAGGGCATTGGT	CGCATCCCCTAGGGCATTGGTGT
ILMN_3166971	hsa-miR-95	13484	3.678e-38	4	TTCAACGGGTATTTATTGAG	TTCAACGGGTATTTATTGAGCA
ILMN_3166974	hsa-miR-767-5p	365.265	3.678e-38	X	ACCATGGTTGTCTGAGC	TGCACCATGGTTGTCTGAGCATG
ILMN_3166979	hsa-miR-223	27516.5	3.678e-38	X	TGTCAGTTTGTCAAATACCC	TGTCAGTTTGTCAAATACCCCA
ILMN_3166985	HS_23	79.4769	0.0126012	0	TGCAGGCATGCAGTTTA	GTGCAGGCATGCAGTTTAA
ILMN_3166986	hsa-miR-92a	18156.6	3.678e-38	13,X	TATTGCACTTGTCCCGGC	TATTGCACTTGTCCCGGCCTGT
ILMN_3166987	HS_14.1	72.7212	0.022113	0	GAATCTCCCGCCTCCAG	GGCCGAATCTCCCGCCTCCAGG
ILMN_3166988	hsa-miR-33b	4256.68	3.678e-38	17	GTGCATTGCTGTTGCATT	GTGCATTGCTGTTGCATTGC
ILMN_3166992	hsa-miR-139-5p	10053.3	3.678e-38	11	TCTACAGTGCACGTGTCT	TCTACAGTGCACGTGTCTCCAG
ILMN_3166993	hsa-miR-551b	1572.92	3.678e-38	3	GACCCATACTTGGTTTCA	GCGACCCATACTTGGTTTCAG
ILMN_3166996	hsa-miR-571	272.236	7.28568e-22	4	GAGTTGGCCATCTGAGTG	TGAGTTGGCCATCTGAGTGAG
ILMN_3166997	HS_120	174.462	0.0214424	0	AGGCTCCCGCCCGCCCTGA	AGGCTCCCGCCCGCCCTGA
ILMN_3166998	hsa-miR-340*	4948.57	3.678e-38	5	CCGTCTCAGTTACTTTATAGC	TCCGTCTCAGTTACTTTATAGC
ILMN_3166999	hsa-miR-153	190.428	0.0289744	2,7	TTGCATAGTCACAAAAGTGA	TTGCATAGTCACAAAAGTGATC
ILMN_3167002	hsa-miR-200c	4433.05	3.678e-38	12	ACTGCCGGGTAATGATGG	TAATACTGCCGGGTAATGATGGA
ILMN_3167004	HS_160	213.041	1.21199e-17	0	CTGTCCTAAGGTTGTTGA	CTGTCCTAAGGTTGTTGA
ILMN_3167006	hsa-miR-378	7576.62	3.678e-38	5	CTGGACTTGGAGTCAGAAG	ACTGGACTTGGAGTCAGAAGG
ILMN_3167014	hsa-miR-518a-3p	3226.01	3.678e-38	19,19	GCGCTTCCCTTTGCTGGA	GAAAGCGCTTCCCTTTGCTGGA
ILMN_3167015	HS_268	415.164	3.678e-38	0	GACTAAACTGTAGGCTCTTC	GACTAAACTGTAGGCTCTTC
ILMN_3167027	hsa-miR-103	10124.1	3.678e-38	5,20	AGCATTGTACAGGGCTATG	AGCAGCATTGTACAGGGCTATGA
ILMN_3167028	hsa-miR-641	339.532	9.8108e-34	19	AAAGACATAGGATAGAGTCACCT	AAAGACATAGGATAGAGTCACCTC
ILMN_3167030	hsa-miR-548b-3p	110.83	4.95244e-06	6	CAAGAACCTCAGTTGCTTT	CAAGAACCTCAGTTGCTTTTGT
ILMN_3167031	hsa-miR-127-3p	2095.29	3.678e-38	14	TCGGATCCGTCTGAGCTT	TCGGATCCGTCTGAGCTTGGCT
ILMN_3167034	hsa-miR-657	208.95	9.48629e-14	17	CAGGTTCTCACCCTCTCTA	GGCAGGTTCTCACCCTCTCTAGG
ILMN_3167035	hsa-miR-29a	14204.8	3.678e-38	7	TAGCACCATCTGAAATCG	TAGCACCATCTGAAATCGGTTA
ILMN_3167046	hsa-miR-214	117.892	0.000983945	1	ACAGCAGGCACAGACAGG	ACAGCAGGCACAGACAGGCAGT
ILMN_3167047	HS_139	1114.97	3.678e-38	0	GGTGAGAGGCGGAGGAG	CGGTGAGAGGCGGAGGAG
ILMN_3167049	HS_153	182.681	1.96271e-12	0	GCTGCCTTGTGTTGATC	TGGCTGCCTTGTGTTGATC
ILMN_3167052	hsa-miR-495	1462.37	3.678e-38	14	ACAAACATGGTGCACTTC	AAACAAACATGGTGCACTTCTT
ILMN_3167053	hsa-miR-671-3p	526.48	3.678e-38	7	TCCGGTTCTCAGGGCTC	TCCGGTTCTCAGGGCTCCACC
ILMN_3167057	HS_108.1	207.666	8.59653e-06	0	TGAGGTAGTAGGTGGTGTG	TGAGGTAGTAGGTGGTGTG
ILMN_3167058	HS_37	126.742	0.000184622	0	CCCTCCCTGAACTGCAG	CCCTCCCTGAACTGCAGC
ILMN_3167060	hsa-miR-15b	18169.9	3.678e-38	3	GCAGCACATCATGGTTTA	TAGCAGCACATCATGGTTTACA
ILMN_3167061	HS_7	93.5065	0.00126081	0	CCCTGCCCAGACTTGAA	CCCCTGCCCAGACTTGAA
ILMN_3167062	hsa-miR-151:9.1	1467.03	3.678e-38	0	ACTAGACTGAAGCTCCTTGA	ACTAGACTGAAGCTCCTTGAGG
ILMN_3167069	HS_209.1	193.299	9.97047e-10	0	TGGCTCAGTTCAGCCGGG	TGGCTCAGTTCAGCCGGG
ILMN_3167074	hsa-miR-542-3p	3416.11	3.678e-38	X	TGTGACAGATTGATAACTGAAA	TGTGACAGATTGATAACTGAAA
ILMN_3167082	HS_244	1157.33	3.678e-38	0	TGCATTTCTCTCCCTTCTA	TGTGCATTTCTCTCCCTTCTAA
ILMN_3167085	HS_303_b	292.859	3.678e-38	0	TTGGCTCTGGTGGTGAT	ACGTTGGCTCTGGTGGTGATG
ILMN_3167087	HS_177	82.689	0.00685566	0	CTTAGCCAAAGTACAGGTGTA	GGCTTAGCCAAAGTACAGGTGTA
ILMN_3167088	hsa-miR-663	748.311	3.678e-38	20	AGGCGGGGCGCCGCGG	AGGCGGGGCGCCGCGGGACCGC
ILMN_3167091	hsa-miR-205	140.784	0.0193502	1	CCTTCATTCCACCGGAGT	TCCTTCATTCCACCGGAGTCTG
ILMN_3167099	hsa-miR-130b	3092.82	3.678e-38	22	CAGTGCAATGATGAAAGG	CAGTGCAATGATGAAAGGGCAT
ILMN_3167105	hsa-miR-208b	69.7244	0.0324397	14	ATAAGACGAACAAAAGGTTTG	ATAAGACGAACAAAAGGTTTGT
ILMN_3167120	HS_136	81.6105	0.00292636	0	AAGCTCTAAGGTTCCGC	GAAGCTCTAAGGTTCCGCC
ILMN_3167121	HS_304_a	90.7321	3.678e-38	1,11	GTAACAGCAACTCCATGTG	TGTAACAGCAACTCCATGTGGA
ILMN_3167122	hsa-miR-194	6554.18	3.72305e-30	3	CTGCGCTTGGATTTCGTC	GCTGCGCTTGGATTTCGTCCCC
ILMN_3167124	hsa-miR-191*	317.643	3.678e-38	9,1	ATTCAACGCTGTCGGTGA	AACATTCAACGCTGTCGGTGAGT
ILMN_3167127	hsa-miR-181a	16098.5	3.99165e-19	19,19	TCGTGCATCCCTTTAGAG	ATCGTGCATCCCTTTAGAGTGT
ILMN_3167132	hsa-miR-517a,hsa-miR-517b	238.272	3.678e-38	16	AGTGGTTTTACCCTATGGTA	CAGTGGTTTTACCCTATGGTAG
ILMN_3167136	hsa-miR-140-5p	7864.16	3.678e-38	19	GAGACCTCTGGGTTCTGA	TGAGACCTCTGGGTTCTGAGCT
ILMN_3167148	hsa-miR-769-5p	4797.13	3.678e-38	22	TGGAGAGAAAGGCAGTTC	TGGAGAGAAAGGCAGTTCCTGA
ILMN_3167152	hsa-miR-185	13310.2	2.8004e-12	0	TCTCCCTTCCTGCCCTG	TCTCCCTTCCTGCCCTGGCT
ILMN_3167153	HS_142.1	197.531	3.678e-38	6	CTTTCAGTCGGATGTTTG	CTTTCAGTCGGATGTTTGCAGC
ILMN_3167158	hsa-miR-30a*	574.416	2.54583e-10	15	TGATATGTTTGATATATTAGGT	TGATATGTTTGATATATTAGGT
ILMN_3167163	hsa-miR-523	67.0936	3.678e-38	X	TCGGGGATCATCATGTCA	TCGGGGATCATCATGTCACGAGA
ILMN_3167167	hsa-miR-190	151.571	3.678e-38	13	ACTGCCCTAAGTGCTCCT	ACTGCCCTAAGTGCTCCTTCTGG
ILMN_3167175	hsa-miR-542-5p	2603.41	3.678e-38	19	AAGTGCTGCGACATTTGA	AAAGTGCTGCGACATTTGAGCGT
ILMN_3167178	hsa-miR-18a*	6831.13	3.678e-38	X,9	TGAGGTAGTAGATTGTATAGT	TGAGGTAGTAGATTGTATAGTT
ILMN_3167179	hsa-miR-200a*	43.7021	3.678e-38	17	AGCAGCACAGAAATATTGG	TAGCAGCACAGAAATATTGGC
ILMN_3167184	hsa-miR-372	617.461	3.678e-38	11	GAGCTAAATGTGTGCTGG	TGAGCTAAATGTGTGCTGGGA
ILMN_3167189	hsa-let-7f	12547.7	3.678e-38	15,1,5	TAAAGCTAGATAACCGAAAGT	ATAAAGCTAGATAACCGAAAGT
ILMN_3167191	hsa-miR-195	1288.45	3.678e-38	9	TTCCCTTTGTCATCCTATG	TTCCCTTTGTCATCCTATGCCT
ILMN_3167193	hsa-miR-610	393.317	5.216e-05	20	GTGGCTGCACTCACTTC	GTGGCTGCACTCACTTCCTTC
ILMN_3167194	hsa-miR-9*	5493.92	2.78595e-07	X	ATCCTTGCTATCTGGGTG	ATCCTTGCTATCTGGGTGCTA
ILMN_3167196	hsa-miR-204	414.419	3.678e-38	0	AGGTTCCCGAGCCAACGCCA	AGGTTCCCGAGCCAACGCCA
ILMN_3167197	HS_36.1	78.1953	0.011847	0	CACCTTGCCGGGGATTT	GCACCTTGCCGGGGATTT
ILMN_3167198	hsa-miR-647	113.055	3.678e-38	0	TGATGAGCCTTGGGGAT	TTGATGAGCCTTGGGGAT
ILMN_3167210	hsa-miR-502-5p	126.587	3.678e-38	14	CCTGCTGGGGTGGAACCT	GCCTGCTGGGGTGGAACCTGGT
ILMN_3167212	HS_260	451.225	1.21988e-14	14	AGGCTGGCCGTGATGAAT	AGAGGCTGGCCGTGATGAATTC
ILMN_3167214	HS_275	1035.86	3.678e-38	3	AAGGAGCTCACAGTCTATTG	AAGGAGCTCACAGTCTATTGAG
ILMN_3167215	hsa-miR-370	4284.06	3.678e-38	8	TGTAAACATCCCCGACTG	TGTAAACATCCCCGACTGGAAG
ILMN_3167221	hsa-miR-485-5p	200.985	3.678e-38	20	AGGGCCCCCCCTCAATCC	AGGGCCCCCCCTCAATCCTGT
ILMN_3167223	hsa-miR-28-5p	14452	0.000256228	2	TTTGTTCGTTCGGCTCGC	TTTGTTCGTTCGGCTCGCGTGA
ILMN_3167224	hsa-miR-30d	16905.1	3.678e-38	14	AAGTTGTTCGTGGTGGAT	GAAGTTGTTCGTGGTGGATTCG
ILMN_3167226	hsa-miR-296-5p	1442.48	3.678e-38	8	TCCTGTACTGAGCTGCCC	TCCTGTACTGAGCTGCCCCGAG
ILMN_3167229	hsa-miR-375	152.696	2.02771e-05	4	CTGAAGTGATGTGTAACTGATC	CTGAAGTGATGTGTAACTGATCAG
ILMN_3167239	hsa-miR-382	789.841	3.678e-38	14	AATATAACACAGATGGCCTG	AATATAACACAGATGGCCTGT
ILMN_3167240	hsa-miR-486-5p	20579.2	0.000754885	7	TGTGTCAATATGCGATGAT	TTGTGTCAATATGCGATGATGT
ILMN_3167242	hsa-miR-573	131.702	3.678e-38	0	ACAATGCTGACACTCAAACT	TCACAATGCTGACACTCAAACTGCTGAC
ILMN_3167244	hsa-miR-410	3570.18	3.678e-38	3	AACGGAATCCCAAAAGCA	CAACGGAATCCCAAAAGCAGCTG
ILMN_3167245	hsa-miR-592	92.7016	3.678e-38	9	CCCAGTGTTTAGACTATCTGT	CCCAGTGTTTAGACTATCTGTTC
ILMN_3167252	hsa-miR-768-3p:11.0	25297.6	3.678e-38	13,X	TGCAAATCCATGCAAAAC	TGTGCAAATCCATGCAAAACTGA
ILMN_3167253	hsa-miR-191	25759.2	1.22208e-12	14	TAGTACCAGTACCTTGTGTTCA	TAGTACCAGTACCTTGTGTTCA
ILMN_3167259	hsa-miR-199b-5p	11822.7	0.00192137	4	TTTAACATGGGGGTACCT	TTTAACATGGGGGTACCTGCTG
ILMN_3167260	hsa-miR-19b	23389.1	0.000407374	X	ATTCCTAGAAATTGTTCATA	ATTCCTAGAAATTGTTCATA
ILMN_3167264	hsa-miR-624*	182.684	0.000185371	9	ACACGGGCGACAGCTG	GACACGGGCGACAGCTGCGGCCC
ILMN_3167268	hsa-miR-557	188.395	2.00771e-17	1	TTTGCACGGGTGGGCCT	GTTTGCACGGGTGGGCCTTGTCT
ILMN_3167269	hsa-miR-302c*	91.3294	2.48577e-16	2	TACCCTGTAGAACCGAATT	TACCCTGTAGAACCGAATTTGTG
ILMN_3167271	hsa-miR-384	118.272	3.678e-38	5	ATGGTTTGCCTGGGACT	TTATGGTTTGCCTGGGACTGAG
ILMN_3167275	hsa-miR-602	106.737	0.00696863	15	TGACAACTATGGATGAGCT	TGACAACTATGGATGAGCTCT
ILMN_3167276	hsa-miR-10b	192.983	3.678e-38	X,X	TCAAATGCTCAGACTCCTG	TCAAATGCTCAGACTCCTGTGGT
ILMN_3167282	hsa-miR-584	2662.15	3.678e-38	0	CCGTGGGGAGGGATGGCGGGA	CCGTGGGGAGGGATGGCGGGAGGA
ILMN_3167284	hsa-miR-549	101.224	3.678e-38	0	ATCTGGGGTGGCCTGTG	CCCATCTGGGGTGGCCTGTGACTTT
ILMN_3167294	hsa-miR-105	448.115	3.678e-38	X	ATGGCGCCACTAGGGTT	AATGGCGCCACTAGGGTTGTG
ILMN_3167297	HS_176	2362.03	0.0147052	0	CCTGGGGAGTGGCTGGGGA	CCTGGGGAGTGGCTGGGGA
ILMN_3167299	hsa-miR-594:9.1	2083.59	0.00604859	11	AGGCAGTGTCATTAGCTG	TAGGCAGTGTCATTAGCTGATTG
ILMN_3167305	hsa-miR-652	6910.92	3.678e-38	17	CAGCATCAGTGATTTTGTT	TCCAGCATCAGTGATTTTGTTG
ILMN_3167306	hsa-miR-519e	129.247	4.41414e-06	19	AGTGCCTCCTTTTAGAGTG	AAGTGCCTCCTTTTAGAGTGTT
ILMN_3167313	HS_200	196.093	3.678e-38	10	TAGGGCCCTGGCTCCAT	TTAGGGCCCTGGCTCCATCTCC
ILMN_3167325	hsa-miR-34b*	88.8558	3.678e-38	10	AGCATTGTACAGGGCTATC	AGCAGCATTGTACAGGGCTATCA
ILMN_3167328	hsa-miR-524-3p	221.201	4.09975e-22	19	AAGGCGCTTCCCTTTGGA	GAAGGCGCTTCCCTTTGGAGT
ILMN_3167344	hsa-miR-338-3p	13850.7	0.00843094	2	AATCTCAGCTGGCAACTG	TAATCTCAGCTGGCAACTGTGA
ILMN_3167351	hsa-miR-1296	2042.7	3.678e-38	1	TATTGCACTCGTCCCGG	TATTGCACTCGTCCCGGCCTCC
ILMN_3167353	hsa-miR-107	2431.07	4.70772e-11	0	AGGCAGTGACTGTTCAGAC	CAGGCAGTGACTGTTCAGACGTC
ILMN_3167355	hsa-miR-216a	86.7049	3.678e-38	0	GTCACCTGGCAGGTGAC	GTCACCTGGCAGGTGACC
ILMN_3167356	HS_15.1	374.981	9.92344e-32	0	CGGGAAGCGGATCGCGTG	CGGGAAGCGGATCGCGTG
ILMN_3167360	hsa-miR-92b	3579.29	3.678e-38	X	ATCCTTGGAACCTAGGTG	AATCCTTGGAACCTAGGTGTGAGT
ILMN_3167361	HS_262.1	179.553	3.678e-38	0	TCCCCAACCCCTGCCCGCAGA	TCCCCAACCCCTGCCCGCAGA
ILMN_3167362	hsa-miR-512-3p	83.4515	0.0137162	19,19	GTGCTGTCATAGCTGAGG	AAGTGCTGTCATAGCTGAGGTC
ILMN_3167364	HS_52	786.611	3.678e-38	17	TAGCTTATCAGACTGATGTTG	TAGCTTATCAGACTGATGTTGA
ILMN_3167366	hsa-miR-362-5p	3668.13	3.678e-38	17	AGCTCGGTCTGAGGCCCC	AGCTCGGTCTGAGGCCCCTCAGT
ILMN_3167368	HS_6	698.336	3.678e-38	2	TTCAAGTAATTCAGGATAGGT	TTCAAGTAATTCAGGATAGGT
ILMN_3167371	hsa-miR-21	26580	0.0211994	14	GTGAAATGTTTAGGACCACTA	GTGAAATGTTTAGGACCACTAG
ILMN_3167373	hsa-miR-423-3p	11443.7	3.678e-38	14	TGTCTTGCAGGCCGTCAT	TGTCTTGCAGGCCGTCATGCA
ILMN_3167374	hsa-miR-26b	18980.5	2.30052e-06	4	GCTTCCATGTTTGAGTGT	TAAGTGCTTCCATGTTTGAGTGT
ILMN_3167375	hsa-miR-203	105.918	4.94292e-21	0	ATCCTGAGGATCCCATT	ATCCTGAGGATCCCATTTG
ILMN_3167383	hsa-miR-431	4569.81	3.678e-38	X	TGCCTTGAGTGTAGGACC	CATGCCTTGAGTGTAGGACCGT
ILMN_3167386	hsa-miR-302d	168.235	4.72925e-27	14	ATTACATGGCCAATCTC	TGAGTATTACATGGCCAATCTC
ILMN_3167388	HS_27	218.546	2.32298e-35	3	AGGCACGGTGTCAGCAG	AGGCACGGTGTCAGCAGGC
ILMN_3167392	hsa-miR-532-5p	7209.54	3.678e-38	0	CACTGCTCCTGGTGCTG	CCACTGCTCCTGGTGCTG
ILMN_3167393	hsa-miR-496	540.681	3.678e-38	13,X,1,1,8,18,18	AAAAGCTGGGTTGAGAGG	AAAAGCTGGGTTGAGAGGA
ILMN_3167394	hsa-miR-564	253.885	7.71144e-07	11	TGGTGCGGAGAGGGCCCACAGTG	TGGTGCGGAGAGGGCCCACAGTG
ILMN_3167396	HS_71.1	664.808	2.21627e-12	3	GGTTGACATACGTTTCCC	AGGTTGACATACGTTTCCC
ILMN_3167401	HS_201	139.154	1.35258e-05	0	TTTCCCTTTCCATCCTG	TTTCCCTTTCCATCCTGGCAG
ILMN_3167403	hsa-miR-320d,hsa-miR-320b,hsa-miR-320a,hsa-miR-320c	10903.1	3.678e-38	15	TCTAGTAAGAGTGGCAGTCG	TCTAGTAAGAGTGGCAGTCGA
ILMN_3167407	hsa-miR-675	209.078	9.7125e-07	0	TCTGGCTGCTATGGCCC	TCTGGCTGCTATGGCCCCC
ILMN_3167408	hsa-miR-563	161.972	3.678e-38	0	GGTAGATTCTCCTTCTATGAG	GGTAGATTCTCCTTCTATGAG
ILMN_3167412	hsa-miR-628-3p	2766.93	3.678e-38	X	TGAGGTAGTAAGTTGTATTGTT	TGAGGTAGTAAGTTGTATTGTT
ILMN_3167414	HS_141	131.062	3.678e-38	0	TGCTTACAGTGCAGGTAGT	CAAAGTGCTTACAGTGCAGGTAGT
ILMN_3167419	hsa-miR-376a*:9.1	1219.48	0.0406071	10	GTTCAAATCCAGATCTATAAC	GTTCAAATCCAGATCTATAAC
ILMN_3167422	hsa-miR-98	6658.17	3.56336e-11	0	TCTGTGAGACCAAAGAACTAC	TCTGTGAGACCAAAGAACTAC
ILMN_3167426	hsa-miR-17-5p:9.1	1376.74	3.678e-38	13	GCAGCACATAATGGTTTG	TAGCAGCACATAATGGTTTGTG
ILMN_3167428	hsa-miR-607	110.997	3.678e-38	17	AGCAGCACACTGTGGTTT	CAGCAGCACACTGTGGTTTGT
ILMN_3167429	HS_99.1	152.542	3.678e-38	11	CTGACCTATGAATTGACAGC	CTGACCTATGAATTGACAGCC
ILMN_3167434	hsa-miR-15a	22392.9	3.678e-38	14	TGGTAGACTATGGAACGTA	TGGTAGACTATGGAACGTAGG
ILMN_3167437	hsa-miR-497	470.164	3.678e-38	1,5,15	TCTTTGGTTATCTAGCTGTATG	TCTTTGGTTATCTAGCTGTATGA
ILMN_3167441	hsa-miR-192	2365.9	3.678e-38	8	TGTAAACATCCTACACTCAGC	TGTAAACATCCTACACTCAGCT
ILMN_3167443	hsa-miR-379	807.921	0.00518218	5	GCAGTGTATTGTTAGCTGGT	TGGCAGTGTATTGTTAGCTGGT
ILMN_3167447	hsa-miR-9	4750.13	3.678e-38	6	GTAAACATCCTCGACTGGA	TGTAAACATCCTCGACTGGAAG
ILMN_3167448	hsa-miR-30b	17272.9	3.678e-38	5	GTCCAGTTTTCCCAGGAAT	GTCCAGTTTTCCCAGGAATCCCT
ILMN_3167449	HS_93	105.627	0.000352908	0	TGGACTGGACTACAATGAC	TGGACTGGACTACAATGAC
ILMN_3167451	hsa-miR-449a	2537.08	3.678e-38	14	AATAATACATGGTTGATCTTT	AATAATACATGGTTGATCTTT
ILMN_3167452	hsa-miR-617	72.4993	0.0285822	12	AGACTTCCCATTTGAAGGT	AGACTTCCCATTTGAAGGTGGC
ILMN_3167455	hsa-miR-30a	6484.22	2.26832e-34	X	TTAGGATAAGCTTGACTTTTG	TTTAGGATAAGCTTGACTTTTG
ILMN_3167456	hsa-miR-145	7595.18	0.000453669	20	TCTAGGCTGGTACTGCTG	TCTAGGCTGGTACTGCTGA
ILMN_3167458	hsa-miR-369-3p	1162.94	3.678e-38	9	TATTGCACATTACTAAGTTGC	TATTGCACATTACTAAGTTGCA
ILMN_3167462	HS_21	82.4991	0.0299201	4	TAAACGTGGATGTACTTGC	ACTTAAACGTGGATGTACTTGCT
ILMN_3167464	HS_106	162.062	4.52593e-08	0	AGCTGGTGTTTGTGAATC	AGCTGGTGTTTGTGAATC
ILMN_3167465	hsa-miR-651	283.401	3.678e-38	0	CTGGAGACAGCGCTGAA	CTGGAGACAGCGCTGAACGA
ILMN_3167467	hsa-miR-645	104.341	3.678e-38	0	CCAAGGAAGGCAGCAGG	CCAAGGAAGGCAGCAGGC
ILMN_3167472	hsa-miR-32	8849.44	0.0141347	0	CAGTGAACCGGTCTCTTTC	TCACAGTGAACCGGTCTCTTTC
ILMN_3167474	hsa-miR-302a*	146.308	3.678e-38	3,16	AGCTGGTGTTGTGAATC	AGCTGGTGTTGTGAATCAGGCCG
ILMN_3167479	HS_81	794.398	1.93307e-33	10	AGGGTGTTTCTCTCATCTC	AGGGTGTTTCTCTCATCTCT
ILMN_3167488	HS_22.1	1110.52	7.07077e-06	0	GTGTGTGAGTGTGCAAGA	GTGTGTGAGTGTGCAAGA
ILMN_3167491	hsa-miR-128b:9.1	141.217	2.40791e-27	0	GCGGAGGAGCGGATGGCA	GCGGAGGAGCGGATGGCA
ILMN_3167492	hsa-miR-572	77.6458	3.678e-38	12	TCCGAGCCTGGGTCTCC	TCCGAGCCTGGGTCTCCCTCTT
ILMN_3167501	hsa-miR-138	1193.76	3.678e-38	13	AAAGTGCTTATAGTGCAGGT	TAAAGTGCTTATAGTGCAGGTAG
ILMN_3167503	hsa-miR-609	277.54	3.678e-38	0	GCGTGCGCCGGCCGGC	GCGTGCGCCGGCCGGCCGCC
ILMN_3167504	HS_86	115.277	3.678e-38	14	TAGGTTATCCGTGTTGCCT	TAGGTTATCCGTGTTGCCTTCG
ILMN_3167505	HS_78	218.628	3.678e-38	9,6	TGATTGTCCAAACGCAAT	TGATTGTCCAAACGCAATTCT
ILMN_3167508	hsa-miR-615-3p	2188.58	0.0115461	7	ATGGCACTGGTAGAATTCA	TATGGCACTGGTAGAATTCACT
ILMN_3167510	hsa-miR-20a	24368.8	3.678e-38	0	ACCTCCCCTGCAAACGT	CCACCTCCCCTGCAAACGTCCA
ILMN_3167521	hsa-miR-560:9.1	446.619	2.0318e-06	18	GAGTGTGACAATGGTGTTT	TGGAGTGTGACAATGGTGTTTG
ILMN_3167522	hsa-miR-154	3067.79	3.678e-38	9	AGAGGTAGTAGGTTGCATA	AGAGGTAGTAGGTTGCATAGTT
ILMN_3167523	hsa-miR-219-5p	3933.86	3.678e-38	17	TACCCTGTAGATCCGAATT	TACCCTGTAGATCCGAATTTGTG
ILMN_3167529	hsa-miR-183	106.522	3.678e-38	9	AGTGGGGAACCCTTCCAT	AGTGGGGAACCCTTCCATGAGG
ILMN_3167533	HS_174.1	137.896	0.00469941	0	CAGGGCAGCTTCACCTG	GGGCAGGGCAGCTTCACCTGG
ILMN_3167534	HS_231	489.828	3.678e-38	0	CGGCTGTGCCTTAGAGA	GCGGCTGTGCCTTAGAGA
ILMN_3167538	HS_283_a	78.8525	0.0161554	0	TTCCTCTCTGCCCCATA	TTTCCTCTCTGCCCCATAGGG
ILMN_3167546	HS_303_a	616.358	3.678e-38	0	GCGGAAGGCGGAGCGGCGGA	GCGGAAGGCGGAGCGGCGGA
ILMN_3167547	hsa-miR-122	126.761	3.678e-38	X	AAGTGCTCATAGTGCAGG	CAAAGTGCTCATAGTGCAGGTAG
ILMN_3167551	hsa-let-7d	10521.3	3.678e-38	X	ATCAACAGACATTAATTGGG	ATCAACAGACATTAATTGGGCGC
ILMN_3167552	hsa-miR-10a	1535.42	6.48184e-06	0	CAGGTGCCCCGGAGTAG	TGCAGGTGCCCCGGAGTAG
ILMN_3167553	hsa-miR-491-5p	4631.39	3.678e-38	0	GGACTCGACTCGTGTGC	GGACTCGACTCGTGTGCGGACATTT
ILMN_3167559	HS_188	568.303	2.33916e-15	0	GCCCTGGGACCCTGTCT	GCCCTGGGACCCTGTCTG
ILMN_3167565	hsa-miR-20b	4209.47	7.14497e-23	1	CTAGTCCTGACTCAGCCA	GCTAGTCCTGACTCAGCCAGT
ILMN_3167569	hsa-miR-421	3313.3	3.678e-38	0	CTGGGAGGCGGTCGGTTC	CTGGGAGGCGGTCGGTTC
ILMN_3167573	HS_267	83.9205	0.00576004	0	GCGGCTGAAGGCGATCCG	GCGGCTGAAGGCGATCCG
ILMN_3167579	HS_282	159.942	1.02048e-10	19,19	GAGTGCCTTCTTTTGGAG	GAGTGCCTTCTTTTGGAGCGTT
ILMN_3167581	hsa-miR-520a-3p	72.4187	0.0191834	19	TGCTTCCCTTTGGACTGT	AAAGTGCTTCCCTTTGGACTGT
ILMN_3167585	HS_192.1	16189.5	3.678e-38	12	CCCTGGGCCTATCCTAGA	GCCCCTGGGCCTATCCTAGAA
ILMN_3167586	HS_241.1	264.902	3.678e-38	17	AACCGTTACCATTACTGAGT	AAACCGTTACCATTACTGAGTT
ILMN_3167591	hsa-miR-554	245.047	3.678e-38	0	GTGCTTGGCTGAGGAGA	TGTGCTTGGCTGAGGAGAA
ILMN_3167592	HS_2	609.846	1.1798e-13	0	GGAAAGGGACGAAGAGG	CCCGGAAAGGGACGAAGAGG
ILMN_3167609	hsa-miR-515-3p	148.141	3.678e-38	14	ACTCCATTTGTTTTGATGAT	ACTCCATTTGTTTTGATGATGGA
ILMN_3167611	hsa-miR-331-3p	13883.1	3.678e-38	17,12	TAGGTAGTTTCATGTTGTTGG	TAGGTAGTTTCATGTTGTTGGG
ILMN_3167612	HS_144	151.786	1.16448e-07	0	ATGAGACCTTCTGGGATT	ATGAGACCTTCTGGGATT
ILMN_3167614	hsa-miR-451	27945.3	3.678e-38	11	ACCCGTAGATCCGAACTTG	AACCCGTAGATCCGAACTTGTG
ILMN_3167616	HS_29	1108.01	2.09808e-07	0	GGAAGAGGAGCGGAAAG	TCGGAAGAGGAGCGGAAAGGAAA
ILMN_3167622	HS_138	161.659	3.678e-38	0	ACTTGCTGCCTTGCCACT	GACTTGCTGCCTTGCCACT
ILMN_3167624	hsa-miR-136	954.701	3.678e-38	20	TTAAGACTTGCAGTGATGTTT	TTAAGACTTGCAGTGATGTTT
ILMN_3167628	hsa-miR-196a	2046.79	3.678e-38	1	TAGCACCATTTGAAATCG	TAGCACCATTTGAAATCGGTTA
ILMN_3167634	hsa-miR-100	1453.33	3.678e-38	8,6,6	CAAAACTGGCAATTACTTTT	CAAAACTGGCAATTACTTTTGC
ILMN_3167639	HS_128	129.776	0.00209463	0	TCAGTCTCATCTGCAAAGA	TCAGTCTCATCTGCAAAGAAG
ILMN_3167640	HS_204.1	10763.1	3.678e-38	4	ACGCTCATGCACACACC	CACGCTCATGCACACACCCACA
ILMN_3167642	hsa-miR-499-5p	9632.47	1.35711e-11	19	TCCCTGAGACCCTTTAAC	TCCCTGAGACCCTTTAACCTGTGA
ILMN_3167643	hsa-miR-29c	18653.7	3.678e-38	X	CTACATTGTCTGCTGGGT	AGCTACATTGTCTGCTGGGTTTC
ILMN_3167646	hsa-miR-548a-3p	502.754	0.000176375	0	GAGCAGGTGAGATGGAAT	GAGCAGGTGAGATGGAAT
ILMN_3167652	hsa-miR-452*:9.1	93.7014	3.678e-38	22	GTGCATTGTAGTTGCATTG	GTGCATTGTAGTTGCATTGCA
ILMN_3167656	hsa-miR-574-3p	5179.1	3.678e-38	9	TCGTACCGTGAGTAATAAT	TCGTACCGTGAGTAATAATGCG
ILMN_3167666	hsa-miR-220a	98.7463	0.000821502	X	CCACACCGTATCTGACAC	CCACACCGTATCTGACACTTT
ILMN_3167670	hsa-miR-125a-5p	364.929	1.37659e-09	0	TGCTGACTCCTAGTCCAG	TGCTGACTCCTAGTCCAGGGC
ILMN_3167672	hsa-miR-876-5p	264.558	6.49817e-05	9	TGGATTTCTTTGTGAATCA	TGGATTTCTTTGTGAATCACCA
ILMN_3167681	hsa-miR-221	20213.7	3.678e-38	19	TCTCCCAACCCTTGTACC	TCTCCCAACCCTTGTACCAGTG
ILMN_3167686	hsa-miR-612	97.7839	0.00400589	11	TGGGCAGGGCTTCTGAG	GCTGGGCAGGGCTTCTGAGCTCCTT
ILMN_3167689	HS_31.1	174.635	1.08562e-32	3	GCGCCTGTGATCCCAA	GGGCGCCTGTGATCCCAAC
ILMN_3167691	hsa-miR-33a	10503.6	3.28795e-14	0	TCCTCCTCCTCCCCCGTC	TCCTCCTCCTCCCCCGTC
ILMN_3167695	hsa-miR-126	10496.4	3.678e-38	1	CTTTCAGTCGGATGTTTACA	CTTTCAGTCGGATGTTTACAGC
ILMN_3167696	hsa-miR-613	79.2758	0.00686234	12	GGAATGTTCCTTCTTTGC	AGGAATGTTCCTTCTTTGCC
ILMN_3167702	hsa-miR-345:9.1	133.06	0.00371991	9	TATGTGCCTTTGGACTACA	TATGTGCCTTTGGACTACATCG
ILMN_3167703	hsa-miR-150	27065.3	1.43497e-07	14	AATCATACACGGTTGACCTA	AATCATACACGGTTGACCTATT
ILMN_3167704	hsa-miR-566	357.613	3.678e-38	3	AATGACACGATCACTCCC	AATGACACGATCACTCCCGTTGA
ILMN_3167705	HS_263.1	144.226	8.01926e-22	0	GCAGCTGCCTGGGAAGA	TGCAGCTGCCTGGGAAGA
ILMN_3167711	hsa-miR-30e*	15381.1	3.678e-38	X	TTTTGCACCTTTTGGAGT	TTTTGCACCTTTTGGAGTGAA
ILMN_3167714	hsa-miR-455-5p	120.821	3.678e-38	1,6	TGTAAACATCCTACACTCTCA	TGTAAACATCCTACACTCTCAGC
ILMN_3167720	hsa-miR-154*	352.372	3.678e-38	1	ATGACCTATGAATTGACAGAC	ATGACCTATGAATTGACAGAC
ILMN_3167721	hsa-miR-425	18095.7	3.678e-38	0	GCCCCTGCTGCCTCCTTG	GCCCCTGCTGCCTCCTTG
ILMN_3167723	HS_68	212.668	3.678e-38	14	TGGGCCGCAGAACATG	TGGTGGGCCGCAGAACATGTGC
ILMN_3167727	hsa-miR-507	369.925	0.000259916	11	AGGCAGTGTAGTTAGCTGAT	AGGCAGTGTAGTTAGCTGATTGC
ILMN_3167729	hsa-miR-30c	20346.3	2.4853e-12	0	AGTGGAGGAGGAGGCGC	AGTGGAGGAGGAGGCGCGG
ILMN_3167731	hsa-miR-215	330.575	3.678e-38	X	ATCCCTTGCATGGTGGAG	CATCCCTTGCATGGTGGAGGG
ILMN_3167736	hsa-miR-600	162.34	9.2324e-09	9	ACTTACAGACAAGAGCCTTG	ACTTACAGACAAGAGCCTTGCTC
ILMN_3167740	HS_276.1	424.97	3.96163e-23	0	GTGGGTGGGTGCGGTGGG	GTGGGTGGGTGCGGTGGG
ILMN_3167741	hsa-miR-654-5p	832.747	1.32478e-26	7	TTTGGCAATGGTAGAACTC	TTTGGCAATGGTAGAACTCACACT
ILMN_3167743	hsa-miR-34c-5p	116.695	2.38456e-08	12	AACGCCTGTTCTTGCCA	GAACGCCTGTTCTTGCCAGGTGG
ILMN_3167744	HS_25	172.6	0.000100242	17	AACAGTCTCCAGTCACGG	TAACAGTCTCCAGTCACGGCC
ILMN_3167745	hsa-miR-188-5p	2583.22	3.678e-38	0	CGGGCAGGGCTCCTGTCA	CGGGCAGGGCTCCTGTCA
ILMN_3167746	hsa-miR-580	74.8579	0.0137736	5	TGAGAATGATGAATCATTAGG	TTGAGAATGATGAATCATTAGG
ILMN_3167749	HS_199	313.575	3.678e-38	7	AAAGTGCTGTTCGTGCAG	CAAAGTGCTGTTCGTGCAGGTAG
ILMN_3167750	HS_304_b	79.6979	0.0102632	0	GAGGAACCTTGGAGCTT	GGAGGAACCTTGGAGCTTCGG
ILMN_3167755	hsa-miR-182	392.603	3.678e-38	17	AAGCTGCCAGTTGAAGAA	AAGCTGCCAGTTGAAGAACTGT
ILMN_3167759	hsa-miR-614	172.812	3.678e-38	11	CTGTGCGTGTGACAGCGG	CTGTGCGTGTGACAGCGGCTGA
ILMN_3167761	hsa-miR-212	196.649	3.678e-38	13	TGTGCAAATCTATGCAAAAC	TGTGCAAATCTATGCAAAACTGA
ILMN_3167766	HS_239	786.323	3.678e-38	0	GAGGCCGAGAAGGCAAC	TGAGGCCGAGAAGGCAACCG
ILMN_3167767	HS_45.1	92.8077	0.00192364	0	GTGCAGTGCCTGCATCT	GGTGCAGTGCCTGCATCTC
ILMN_3167768	hsa-miR-618	67.9697	0.0303556	12	AAACTCTACTTGTCCTTCTGAG	AAACTCTACTTGTCCTTCTGAGT
ILMN_3167769	hsa-miR-93	18298	4.29811e-24	1	ACACTGTCTGGTAACGATGT	TAACACTGTCTGGTAACGATGT
ILMN_3167773	hsa-miR-22	14629.7	3.678e-38	0	GGGAGCGGGAATGGATA	TGGGGAGCGGGAATGGATA
ILMN_3167774	hsa-miR-210	10764.2	2.66933e-28	19	TCCAGAGGGATGCACTTT	CTCCAGAGGGATGCACTTTCT
ILMN_3167787	hsa-miR-19a	15839.5	1.77997e-07	10	AGGCTGCGGAATTCAGG	AGGCTGCGGAATTCAGGAC
ILMN_3167790	HS_48.1	141.835	4.81042e-07	0	GGTCGGGGGCCAGGGGACAG	GGTCGGGGGCCAGGGGACAG
ILMN_3167795	HS_20	849.297	3.678e-38	14	TCGTACAGGGTCATCCAC	AATCGTACAGGGTCATCCACTT
ILMN_3167801	hsa-miR-200a	572.045	2.35469e-06	1	AATACTGTCTGGTAAAACCG	TAATACTGTCTGGTAAAACCGT
ILMN_3167802	HS_94	506.699	0.0377	8	TGCCTGGGTCTCTGGC	TGCCTGGGTCTCTGGCCTGCGCGT
ILMN_3167803	hsa-miR-525-5p	264.988	3.678e-38	9,1	TACAGTACTGTGATAACTGAA	TACAGTACTGTGATAACTGAA
ILMN_3167804	hsa-miR-604	195.491	3.678e-38	14	TCTTGGAGTAGGTCATTGG	TCTTGGAGTAGGTCATTGGGTGG
ILMN_3167805	hsa-miR-487b	5246.21	0.00564366	19	AAAATGGTTCCCTTTAGAGT	AAAATGGTTCCCTTTAGAGTGT
ILMN_3167806	hsa-miR-429	141.388	3.678e-38	3,12	TATGGCTTTTTATTCCTATG	TATGGCTTTTTATTCCTATGTGA
ILMN_3167807	hsa-miR-661	164.376	9.48445e-14	14	TGTCACTCGGCTCGGCCCACT	TGTCACTCGGCTCGGCCCACTAC
ILMN_3167808	hsa-miR-101	19488.2	3.678e-38	9	GGCAAGATGCTGGCATAG	AGGCAAGATGCTGGCATAGCT
ILMN_3167811	hsa-miR-623	83.7881	0.00857111	13	TCCCTTGCAGGGGCTGT	ATCCCTTGCAGGGGCTGTTGGGT
ILMN_3167818	hsa-miR-432	2388.33	3.678e-38	0	GTTGGAGGATGAAAGTACG	GTTGGAGGATGAAAGTACGGAGTGAT
ILMN_3167819	hsa-miR-522	83.3333	0.00402136	10	CACACACTGCAATTACTTTTG	CACACACTGCAATTACTTTTGC
ILMN_3167823	hsa-miR-135a	667.451	3.81821e-07	0	GAGAAGGTGGATGGGGG	GAGAAGGTGGATGGGGGAA
ILMN_3167824	hsa-miR-668	214.917	3.678e-38	1	TTCACCACCTTCTCCACC	TTCACCACCTTCTCCACCCAGC
ILMN_3167837	hsa-miR-31	3265.87	3.678e-38	7	TAAAGTGCTGACAGTGCA	TAAAGTGCTGACAGTGCAGAT
ILMN_3167843	hsa-miR-768-5p:11.0	11812.6	3.678e-38	13	ACTGCAGTGAAGGCACTT	ACTGCAGTGAAGGCACTTGTAG
ILMN_3167848	hsa-miR-603	89.5083	0.00623735	1	TATGGCTTTTCATTCCTAT	TATGGCTTTTCATTCCTATGTGA
ILMN_3167854	HS_168	138.527	4.24745e-05	0	TTGTCCTTGCTGTTTGG	ATTGTCCTTGCTGTTTGGAGA
ILMN_3167858	HS_193	131.035	0.000453619	0	CGGCCGTGGCGGCCTGAGCG	CGGCCGTGGCGGCCTGAGCG
ILMN_3167864	hsa-miR-197	11032.8	3.00632e-05	0	CGCTTCCCTTCAGAGTGT	AAAGCGCTTCCCTTCAGAGTGT
ILMN_3167865	hsa-miR-106b	19228.3	3.678e-38	0	ATCCCACCGCTGCCAAAA	ATCCCACCGCTGCCAAAA
ILMN_3167870	hsa-miR-17*	13486.5	3.678e-38	10	GAGAACTGAATTCCATAGGC	TGAGAACTGAATTCCATAGGCT
ILMN_3167874	hsa-miR-135b	97.5038	3.678e-38	2	TCTGGCTCCGTGTCTTCA	TCTGGCTCCGTGTCTTCACTCCC
ILMN_3167878	HS_42	215.993	3.678e-38	11	CTCTGGGCCCTTCCTCCA	CCTCTGGGCCCTTCCTCCAG
ILMN_3167884	hsa-miR-518e:9.1	112.774	0.0258708	0	ACCTGCTGAGCTCCTGG	ACCTGCTGAGCTCCTGGG
ILMN_3167890	HS_100	14568.6	3.678e-38	14	GGTTTACCGTCCCACATA	TGGTTTACCGTCCCACATACAT
ILMN_3167894	hsa-miR-146b-5p	9911.09	3.678e-38	14	ATCATAGAGGAAAATCCATG	ATCATAGAGGAAAATCCATGTT
ILMN_3167902	hsa-miR-149	666.036	3.678e-38	16	CTGGCCCTCAAAGTCCCG	AACTGGCCCTCAAAGTCCCGCT
ILMN_3167905	hsa-miR-326	9844.13	3.678e-38	X	TAAGGTGCATCTAGTGCAGT	TAAGGTGCATCTAGTGCAGTTAG
ILMN_3167907	HS_208	105.72	1.84607e-10	0	TCTGGGCTGCGGGCCTGGGAA	TCTGGGCTGCGGGCCTGGGAA
ILMN_3167913	hsa-miR-299-5p	993.427	3.678e-38	0	GACCCACCCCTCTCCAC	TGACCCACCCCTCTCCACCAG
ILMN_3167915	hsa-miR-376b	2421.06	1.37936e-15	14	ACATTACACGGTCGACCT	CACATTACACGGTCGACCTCT
ILMN_3167941	HS_51	88.2395	0.00174279	0	TGTGGGAGAGGGTATCA	TGTGGGAGAGGGTATCAGGGA
ILMN_3167944	hsa-miR-193b	4446.87	3.678e-38	X	AGCTACATCTGGCTACTGG	AGCTACATCTGGCTACTGGGT
ILMN_3167948	hsa-miR-18b	2455.94	3.678e-38	14	GAATGTTGCTCGGTGAAC	GAATGTTGCTCGGTGAACCCCT
ILMN_3167951	HS_116	167.367	3.678e-38	22	TGAGGTAGTAGGTTGTGTG	TGAGGTAGTAGGTTGTGTGGTT
ILMN_3167952	HS_150	534.548	3.678e-38	22,9,11	TGAGGTAGTAGGTTGTATAG	TGAGGTAGTAGGTTGTATAGTT
ILMN_3167956	hsa-miR-323-3p	344.379	3.678e-38	14	TGTACATGGTAGGCTTTCA	TTGTACATGGTAGGCTTTCATT
ILMN_3167963	hsa-miR-222	11902.6	2.10332e-12	14	ATCATGATGGGCTCCTCG	ATCATGATGGGCTCCTCGGTGT
ILMN_3167969	hsa-miR-409-3p	4274.92	3.678e-38	1,19	CCCAGTGTTCAGACTACCT	CCCAGTGTTCAGACTACCTGTTC
ILMN_3167970	hsa-let-7b	13085.2	3.678e-38	14	GGAGAAATTATCCTTGGTGT	GGAGAAATTATCCTTGGTGTGT
ILMN_3167971	hsa-let-7a	16609.2	3.678e-38	14	TAGTAGACCGTATAGCGTACG	TAGTAGACCGTATAGCGTACG
ILMN_3167972	hsa-miR-493*	644.755	3.678e-38	3,13	AGCAGCACGTAAATATTGG	TAGCAGCACGTAAATATTGGCG
ILMN_3167973	hsa-miR-433	434.999	3.678e-38	14	TTAATATCGGACAACCATTG	TTAATATCGGACAACCATTGT
ILMN_3167975	HS_285	124.789	3.76204e-06	0	GGCCTGATGTGGTGCTG	TGGGCCTGATGTGGTGCTGGGG
ILMN_3167976	hsa-miR-199a-5p	9938.48	0.0319179	0	CTGCCCTCTTCCTCCAG	TGCCTGCCCTCTTCCTCCAG
ILMN_3167977	hsa-miR-498	158.175	0.000195875	19	AAGCCAGGGGGCGTTTTT	TTTCAAGCCAGGGGGCGTTTTTC
ILMN_3167979	hsa-miR-539	1996.5	0.000302817	0	GGGAGGACAAAGGACTG	GGGAGGACAAAGGACTGGC
ILMN_3167988	hsa-miR-411	6404.83	2.48846e-08	7	TCAAGAGCAATAACGAAAA	TCAAGAGCAATAACGAAAAATGT
ILMN_3167989	hsa-miR-16	21090	3.678e-38	9	TCACATTGCCAGGGATTA	ATCACATTGCCAGGGATTACC
ILMN_3167991	hsa-miR-889	5388.81	3.678e-38	12,3	CAAGTAATCCAGGATAGGC	TTCAAGTAATCCAGGATAGGCT
ILMN_3167993	HS_157	116.654	3.678e-38	17	TGTAGTGTTTCCTACTTTATG	TGTAGTGTTTCCTACTTTATGGA
ILMN_3167994	HS_119	104.774	0.0015095	0	GGAGTCACTGAAGCCTTT	TTCTGGGAGTCACTGAAGCCTTT
ILMN_3167996	hsa-miR-335	233.474	0.0115876	14	TGGTTGACCATAGAACATG	TGGTTGACCATAGAACATGCGC
ILMN_3167997	hsa-miR-23b	11087.1	1.04925e-15	0	AGGAGGAATTGGTGCTG	AGGAGGAATTGGTGCTGG
ILMN_3168005	hsa-miR-26a	19890.3	3.84042e-08	0	GGCGAGGAGGCCCTTTA	GTGGCGAGGAGGCCCTTTA
ILMN_3168012	hsa-miR-142-3p	19758.6	7.31659e-08	6	TGGAATGTAAGGAAGTGTGT	TGGAATGTAAGGAAGTGTGTGG
ILMN_3168013	HS_252.1	107.192	3.678e-38	0	ACAACAGTGCCAACCTC	ACAACAGTGCCAACCTCACA
ILMN_3168015	hsa-miR-380*	83.7021	3.75752e-38	19	ATCTCCGGGGTCTTGGT	CTGGGATCTCCGGGGTCTTGGTT
ILMN_3168016	HS_279_a	199.142	3.678e-38	14	TGTGACTGGTTGACCAGA	TGTGACTGGTTGACCAGAGGGG
ILMN_3168017	HS_114	136.394	3.678e-38	0	TACAGTATAGATGATGTACTAG	TACAGTATAGATGATGTACTAG
ILMN_3168019	hsa-miR-206	154.752	7.95323e-05	0	AACATCTGCAGCAAGGT	AACATCTGCAGCAAGGTCAA
ILMN_3168020	HS_96	4354.6	1.08476e-34	8	AGCCTGCCCGGCTCCT	AAGCCTGCCCGGCTCCTCGGG
ILMN_3168022	hsa-miR-769-3p	326.979	3.678e-38	20	GAGGGTTGGGTGGAGGC	GAGGGTTGGGTGGAGGCTCTCC
ILMN_3168024	hsa-miR-454*	553.935	3.678e-38	17	ACCCTATCAATATTGTCTCTG	ACCCTATCAATATTGTCTCTGC
ILMN_3168025	hsa-miR-134	2135.59	8.7227e-05	0	CCAGGTCCCTGGAGCCGCCG	CCAGGTCCCTGGAGCCGCCG
ILMN_3168028	HS_131	130.882	0.00399182	0	TGGCAAACGTGGAAGCC	TGGCAAACGTGGAAGCCGA
ILMN_3168030	hsa-miR-144:9.1	3804.17	3.678e-38	12	TAACACTGTCTGGTAAAGATG	TAACACTGTCTGGTAAAGATGG
ILMN_3168031	hsa-miR-519e*	105.035	0.00012398	19	TCCAAAAGGGAGCACTTT	TTCTCCAAAAGGGAGCACTTTC
ILMN_3168034	hsa-miR-631	104.491	0.00127497	15	AGACCTGGCCCAGACCT	AGACCTGGCCCAGACCTCAGC
ILMN_3168036	HS_90	94.8368	5.43216e-07	5	TCTTGTGTTCTCTAGATCAGT	TCTTGTGTTCTCTAGATCAGT
ILMN_3168043	hsa-miR-520c-3p,hsa-miR-520f	109.989	0.000803704	19,19	GTGCTTCCTTTTAGAGGGT	AAAGTGCTTCCTTTTAGAGGGT
ILMN_3168048	hsa-miR-596	326.565	0.0404695	0	TCCAGCCGCCGCCTGTCTCCA	TCCAGCCGCCGCCTGTCTCCA
ILMN_3168049	hsa-miR-296-3p	899.331	3.678e-38	1	CAAAGAATTCTCCTTTTGG	CAAAGAATTCTCCTTTTGGGCT
ILMN_3168052	HS_250	182.812	3.678e-38	0	CTCTCCGCCACCTCCAC	CTCTCCGCCACCTCCACCG
ILMN_3168054	HS_134	181.246	1.14348e-11	0	ATCTGGGCCTTGCCATC	CATCTGGGCCTTGCCATCTCTC
ILMN_3168055	hsa-miR-642	99.8477	3.79208e-38	0	CAGTGAACCGGTCTCTTTT	TCACAGTGAACCGGTCTCTTTT
ILMN_3168060	HS_4.1	82.2871	0.00734398	0	GACCCTGGGGCAGGAAG	GACCCTGGGGCAGGAAGGCC
ILMN_3168064	hsa-miR-141	2768.97	3.678e-38	X	ACCCATTGCATATCGGA	TACCCATTGCATATCGGAGTTG
ILMN_3168065	HS_89	85.312	0.00762289	0	GCCTGGGTCTCAGCCCCG	GCCTGGGTCTCAGCCCCG
ILMN_3168066	hsa-miR-581	131.328	3.678e-38	0	TGTCAGTGACTCCTGCC	TGTCAGTGACTCCTGCCCC
ILMN_3168069	HS_163	158.162	3.678e-38	0	TAGCCCCCAGGCTTCAC	TAGCCCCCAGGCTTCACTTGG
ILMN_3168073	hsa-miR-186	3662.04	8.79424e-11	0	AGGCCCGCGGTGTGGAGCG	AGGCCCGCGGTGTGGAGCG
ILMN_3168078	HS_32	1071.41	3.678e-38	X,X	ATGCACCTGGGCAAGGAT	AATGCACCTGGGCAAGGATTCA
ILMN_3168085	hsa-miR-128a:9.1	1096.64	3.678e-38	0	GTGCCTACTGAGCTGATATC	GTGCCTACTGAGCTGATATCAGT
ILMN_3168091	hsa-miR-660	1659.04	3.678e-38	7	TCAGTGCACTACAGAACTTT	TCAGTGCACTACAGAACTTTGT
ILMN_3168092	HS_217	75.2632	0.0404603	0	GCTACCATCAGGGAAGAG	GCTACCATCAGGGAAGAGA
ILMN_3168093	HS_184	390.725	0.000527668	0	GCTTACAGTGCAGGTAGC	AAAAGTGCTTACAGTGCAGGTAGC
ILMN_3168099	HS_113	815.226	3.678e-38	14,14	TCATAGAGGAAAATCCACG	ATCATAGAGGAAAATCCACGT
ILMN_3168101	HS_149	147.245	3.678e-38	19,19,19,19	TGCTTCCTTTCAGAGGGT	TGCTTCCTTTCAGAGGGT
ILMN_3168102	hsa-miR-502-3p,hsa-miR-500*	4294.45	3.678e-38	17	CAGTGCAATAGTATTGTCAAAG	CAGTGCAATAGTATTGTCAAAGC
ILMN_3168103	hsa-miR-189:9.1	752.378	1.53714e-19	14	ATAATACATGGTTAACCTCTTT	ATAATACATGGTTAACCTCTTT
ILMN_3168105	hsa-miR-148a	18284	3.678e-38	1	GTAAACATCCTTGACTGGA	TGTAAACATCCTTGACTGGAAG
ILMN_3168107	hsa-miR-106a:9.1	106.567	1.79594e-29	20	AAGCAGCTGCCTCTGAG	AAGCAGCTGCCTCTGAGGC
ILMN_3168111	hsa-miR-376a	837.956	0.000315099	0	CTCTGTGCTGTGCGTAGT	CTCTGTGCTGTGCGTAGTGCCTA
ILMN_3168114	hsa-miR-516a-3p,hsa-miR-516b*	277.884	3.678e-38	0	CAGCAGAGTCCAGGCCT	TCAGCAGAGTCCAGGCCT
ILMN_3168116	hsa-miR-301a	9982.55	3.678e-38	14	CTCACACAGAAATCGCAC	TCTCACACAGAAATCGCACCCGT
ILMN_3168127	hsa-miR-655	379.06	3.678e-38	14	CATACACGGCTCTCCTCT	GTCATACACGGCTCTCCTCTCT
ILMN_3168132	HS_17	220.997	1.10187e-05	0	CTCGGGCGGCGGGAGGAG	CTCGGGCGGCGGGAGGAG
ILMN_3168135	HS_147	130.346	5.17074e-07	0	CGGTGCTGGGCGGCCGGT	CGGTGCTGGGCGGCCGGT
ILMN_3168138	hsa-miR-30e	16952.9	3.678e-38	18	TCGTGTCTTGTGTTGCAG	TCGTGTCTTGTGTTGCAGCCGG
ILMN_3168141	hsa-miR-597	112.966	0.000138064	8	GTGTCACTCGATGACCAC	TGTGTCACTCGATGACCACTGT
ILMN_3168144	hsa-miR-646	260.237	3.678e-38	21	TTAATGCTAATCGTGATAGG	TTAATGCTAATCGTGATAGGGGT
ILMN_3168149	HS_110	101.414	6.44052e-08	0	GAAGCCATGAGGTGAGA	GAAGCCATGAGGTGAGAA
ILMN_3168150	HS_62	115.173	1.12652e-05	0	TTCTGCTTCCTGTTGGT	TTCTGCTTCCTGTTGGTCCTCCA
ILMN_3168153	HS_97	2329.57	3.678e-38	1,7	TAGCACCATTTGAAATCAG	TAGCACCATTTGAAATCAGTGTT
ILMN_3168162	HS_232	111.647	4.10625e-08	11	ACTCCTCTCCTCCCGTCT	TCACTCCTCTCCTCCCGTCTT
ILMN_3168165	hsa-miR-342-3p	10979.7	3.678e-38	0	ATCAGCAAACATTTATTGTGT	ATCAGCAAACATTTATTGTGTG
ILMN_3168166	hsa-miR-485-3p	1241.14	0.00857368	14	ATGTGGGATGGTAAACCG	TATGTGGGATGGTAAACCGCTT
ILMN_3168167	hsa-miR-187	14355.2	6.77471e-24	14	GAAGGTCTACTGTGTGCC	TGAAGGTCTACTGTGTGCCAGG
ILMN_3168170	hsa-miR-155	9412.37	3.678e-38	5	CCTGACTCCAGGTCCTGT	CTCCTGACTCCAGGTCCTGTGT
ILMN_3168171	HS_40	148.204	3.678e-38	0	GTGAAGGCCCGGCGGAGA	GTGAAGGCCCGGCGGAGA
ILMN_3168172	hsa-miR-29b	21116.5	3.678e-38	7,11	TTTTTGCGGTCTGGGCTT	CTTTTTGCGGTCTGGGCTTGC
ILMN_3168173	hsa-miR-483-3p	147.817	3.678e-38	19	AAGTGCATCCTTTTAGAGGT	AAAGTGCATCCTTTTAGAGGTT
ILMN_3168175	hsa-miR-545:9.1	801.62	3.678e-38	X,X	TTTTGCGATGTGTTCCTA	TTTTGCGATGTGTTCCTAATAT
ILMN_3168177	hsa-miR-299-3p	104.264	1.50299e-24	0	GACTGCCTCCCTGCTGT	GCGACTGCCTCCCTGCTGTGAGC
ILMN_3168178	hsa-miR-493	519.536	3.678e-38	16	CTGGCCCTCTCTGCCCTT	CTGGCCCTCTCTGCCCTTCCGT
ILMN_3168180	hsa-miR-378*	1648.45	0.0440315	0	CTTGTGTTCTTTCGCTCG	CTTGTGTTCTTTCGCTCGG
ILMN_3168182	HS_243.1	396.899	3.678e-38	19	AAAGCACACGGCCTGCAG	GCAAAGCACACGGCCTGCAGAGA
ILMN_3168183	hsa-miR-129-5p	3140.86	3.678e-38	9,19	GGCTCAGTTCAGCAGGAA	TGGCTCAGTTCAGCAGGAACAG
ILMN_3168186	hsa-miR-519b-3p	526.764	3.678e-38	17	TAACAGTCTACAGCCATGG	TAACAGTCTACAGCCATGGTCG
ILMN_3168187	hsa-miR-450a	4786.17	3.678e-38	21	CCGTAGATCCGATCTTGT	AACCCGTAGATCCGATCTTGTG
ILMN_3168190	HS_80	77.6366	0.0151978	0	CCTCTGGGGATCCGCGCG	CCTCTGGGGATCCGCGCG
ILMN_3168195	HS_265.1	221.342	1.95321e-28	0	CTCGGGGCGGCGGCTGGAGG	CTCGGGGCGGCGGCTGGAGG
ILMN_3168198	hsa-miR-328	1085.16	1.5673e-11	0	CTGGGCGGGTGGTAGGT	CTGGGCGGGTGGTAGGTGA
ILMN_3168207	HS_133.1	76.4523	8.14711e-06	5	CAAAGAGGAAGGTCCCAT	CAAAGAGGAAGGTCCCATTAC
ILMN_3168208	hsa-miR-330-3p	1436.12	3.678e-38	19	TCACATTGCCAGGGATTT	ATCACATTGCCAGGGATTTCC
ILMN_3168211	hsa-miR-24	23165	3.678e-38	0	AGGCCAAGTGCGCTGTGC	AGGCCAAGTGCGCTGTGC
ILMN_3168212	hsa-miR-132	2739.03	1.76611e-07	0	CTGGCCCTCTCTCCTCC	CTGGCCCTCTCTCCTCCA
ILMN_3168213	hsa-miR-99a	1721.09	3.678e-38	X	TTATAATACAACCTGATAAGTG	TTATAATACAACCTGATAAGTG
ILMN_3168214	HS_284.1	266.274	0.000477122	19	ACTTGTATGCTAGCTCAGGTA	ACTTGTATGCTAGCTCAGGTAG
ILMN_3168216	hsa-miR-760	187.514	3.56942e-11	1	CTCTGGGTCTGTGGGGA	CGGCTCTGGGTCTGTGGGGA
ILMN_3168217	HS_206	142.876	7.71545e-07	0	GAAGCTGGCGGAGCAGGA	GAAGCTGGCGGAGCAGGA
ILMN_3168219	HS_105	174.151	0.00013738	0	CACTTGGATCTGAAGGCT	CCACTTGGATCTGAAGGCTGC
ILMN_3168221	hsa-miR-548c-3p	68.6836	0.0415055	12	CAAAAATCTCAATTACTTTTG	CAAAAATCTCAATTACTTTTGC
ILMN_3168224	hsa-miR-627	134.581	4.8581e-07	15	GTGAGTCTCTAAGAAAAGAGGA	GTGAGTCTCTAAGAAAAGAGGA
ILMN_3168225	hsa-miR-583	116.615	0.011068	0	GTTCTTGGACCAGGACG	GTTCTTGGACCAGGACGC
ILMN_3168226	hsa-miR-23a	18076	3.678e-38	1,9	ATTCATTGCTGTCGGTGG	AACATTCATTGCTGTCGGTGGGT
ILMN_3168233	HS_152	986.227	0.0015233	19	CCGTAGAACCGACCTTGC	CACCCGTAGAACCGACCTTGCG
ILMN_3168235	HS_169	292.234	3.678e-38	1	GACCCACTCTTGGTTTCC	GCGACCCACTCTTGGTTTCCA
ILMN_3168240	hsa-miR-374a	12762.6	2.36878e-21	0	GGAGAGGGAAAAGAAAAG	GGAGAGGGAAAAGAAAAG
ILMN_3168247	hsa-miR-643	94.5402	3.678e-38	14	ATTCTGCATTTTTAGCAAGT	ATTCTGCATTTTTAGCAAGTTC
ILMN_3168250	hsa-miR-876-3p	260.984	1.46967e-11	9	TGGTGGTTTACAAAGTAATTC	TGGTGGTTTACAAAGTAATTCA
ILMN_3168251	HS_266.1	110.371	3.678e-38	X	AGCAGCGGGAACAGTTCT	TAGCAGCGGGAACAGTTCTGCAG
ILMN_3168254	HS_130	105.07	3.678e-38	19	AACATTCAACCTGTCGGT	AACATTCAACCTGTCGGTGAGT
ILMN_3168257	hsa-miR-181b	5761.68	3.678e-38	13	TAAGGTGCATCTAGTGCAGA	TAAGGTGCATCTAGTGCAGATAG
ILMN_3168262	hsa-miR-99b	142.13	3.678e-38	14	ACCAGGAGGCTGAGGCC	ACCAGGAGGCTGAGGCCCCT
ILMN_3168265	hsa-miR-551a	723.153	3.678e-38	5	TTACAGTTGTTCAACCAGTTAC	TTACAGTTGTTCAACCAGTTACT
ILMN_3168268	HS_287	151.229	0.00255535	0	TGGGGCGGAGCTTCCGGAGGC	TGGGGCGGAGCTTCCGGAGGCC
ILMN_3168269	HS_65	207.561	0.00527633	14	AGGTTGTCCGTGGTGAGT	AGGTTGTCCGTGGTGAGTTCGCA
ILMN_3168272	hsa-miR-544	12719.3	6.17417e-27	1	TACTGCCTGGTAATGATGA	TAATACTGCCTGGTAATGATGA
ILMN_3168273	hsa-miR-503	13194.7	6.18056e-14	17,16	TAATGCCCCTAAAAATCC	TAATGCCCCTAAAAATCCTTAT
ILMN_3168276	HS_254	150.661	3.99185e-06	0	AGAGCCGCGAGAGCCGCCG	AGAGCCGCGAGAGCCGCCG
ILMN_3168280	hsa-miR-181c	731.196	4.60302e-05	19	TCTGGAGGGAAGCACTTT	TCTCTGGAGGGAAGCACTTTCTG
ILMN_3168282	hsa-miR-18a	13489.2	3.678e-38	7	CCCTGTCCTCCAGGAGCT	TCCCTGTCCTCCAGGAGCTCACG
ILMN_3168290	hsa-miR-665	838.439	3.678e-38	7	TAGGTAGTTTCCTGTTGTTG	TAGGTAGTTTCCTGTTGTTGGG
ILMN_3168291	hsa-miR-582-5p	6622.02	5.20199e-38	20,18	GTCCCCTTCAACCAGCTG	TTTGGTCCCCTTCAACCAGCTG
ILMN_3168292	hsa-miR-453	82.0596	8.47347e-38	0	CCAGATCCCCGCGCGGCCCCA	CCAGATCCCCGCGCGGCCCCAGA
ILMN_3168294	hsa-miR-200b	219.422	3.678e-38	12	TGAGGTAGTAGTTTGTGCT	TGAGGTAGTAGTTTGTGCTGTT
ILMN_3168297	hsa-miR-365	216.726	3.678e-38	17	AGTGCAATATTGCTTATAGGG	TAGTGCAATATTGCTTATAGGGT
ILMN_3168300	hsa-miR-518c*	109.005	4.13613e-22	4	ACTTTAACATGGAAGTGCTT	ACTTTAACATGGAAGTGCTTTC
ILMN_3168301	hsa-miR-339-5p	12100.9	3.678e-38	19	TTCACAGTGGCTAAGTTCC	TTCACAGTGGCTAAGTTCCGC
ILMN_3168308	hsa-miR-196b	1733.38	0.0153604	7,7	GTCTTACTCCCTCAGGCA	TGTCTTACTCCCTCAGGCACAT
ILMN_3168310	HS_5.1	72.1673	0.034646	0	CAGCCCGGATCCCAGCCCACT	CAGCCCGGATCCCAGCCCACT
ILMN_3168314	hsa-miR-133a	299.458	1.57741e-12	X	TAAGGCACCCTTCTGAGTA	TAAGGCACCCTTCTGAGTAGA
ILMN_3168315	HS_166.1	319.244	5.36525e-16	17	GTGTCTGCTTCCTGTGG	GTGTCTGCTTCCTGTGGGA
ILMN_3168316	hsa-let-7i	18229.8	3.678e-38	X	ATTGCACGGTATCCATCT	AATTGCACGGTATCCATCTGTA
ILMN_3168319	hsa-miR-454	2243.1	3.678e-38	17	TCAGTGCATGACAGAACTT	TCAGTGCATGACAGAACTTGG
ILMN_3168322	hsa-miR-302b*	259.386	3.678e-38	14	AGGTTACCCGAGCAACTT	AGGTTACCCGAGCAACTTTGCAT
ILMN_3168323	hsa-miR-27a	23006.7	3.678e-38	0	TCGCGGAGGGGAGGAGAC	TCGCGGAGGGGAGGAGAC
ILMN_3168324	hsa-miR-550*	103.236	3.63774e-05	4	CTTCTTGTGCTCTAGGATTG	CTTCTTGTGCTCTAGGATTGT
ILMN_3168328	hsa-miR-506	174.228	3.678e-38	1	CATCGACCGTTGATTGTA	ACCATCGACCGTTGATTGTACC
ILMN_3168332	HS_205.1	137.217	2.80362e-05	0	GGCCACCCTGGCAGCTGGGCC	GGCCACCCTGGCAGCTGGGCC
ILMN_3168336	hsa-miR-632	245.327	1.03324e-05	0	TCCACTGCCACTACCTAAT	TTTCCACTGCCACTACCTAATT
ILMN_3168344	hsa-miR-363	4702.36	3.678e-38	3	TGAGGTAGTAGTTTGTACAG	TGAGGTAGTAGTTTGTACAGTT
ILMN_3168346	hsa-miR-152	6375.8	3.678e-38	17	CTGGCCTACAAAGTCCCA	AACTGGCCTACAAAGTCCCAGT
ILMN_3168347	hsa-miR-409-5p	947.876	3.678e-38	19	AGCGCTTCCCTTTGGAGC	CAAAGCGCTTCCCTTTGGAGC
ILMN_3168353	HS_38.1	530.316	1.88241e-21	X	AATCCTTTGTCCCTGGGT	AATCCTTTGTCCCTGGGTGAGA
ILMN_3168354	hsa-miR-519d	122.259	3.77863e-07	0	GGGAGGTCTGGGCACAC	TGGGAGGTCTGGGCACAC
ILMN_3168358	hsa-miR-578	103.848	3.678e-38	0	GGGCGCGGCCCAGCCAGGAGA	GGGCGCGGCCCAGCCAGGAGA
ILMN_3168361	hsa-miR-181a*	1874.66	0.033244	2	TAAAGTAAATATGCACCAAAA	TAAAGTAAATATGCACCAAAA
ILMN_3168362	HS_122.1	107.098	3.678e-38	15,19,9	TGGAAGACTAGTGATTTTGTT	TGGAAGACTAGTGATTTTGTTGT
ILMN_3168365	hsa-let-7g	22061.9	3.678e-38	21,11	TCCCTGAGACCCTAACTT	TCCCTGAGACCCTAACTTGTGA
ILMN_3168366	hsa-miR-193a-3p	397.114	3.678e-38	X	TATCAGAATCTCCAGGGG	TTATCAGAATCTCCAGGGGTAC
ILMN_3168368	hsa-miR-636	70.6677	0.0342133	17	TGTGCTTGCTCGTCCC	TGTGCTTGCTCGTCCCGCCCGCA
ILMN_3168373	hsa-miR-518d-3p	315.74	7.003e-21	7	GACCATGGGTTCTCATTG	AGACCATGGGTTCTCATTGT
ILMN_3168378	hsa-miR-501-5p	230.473	6.89403e-13	0	AGAAGCTGGCGTTCGGAG	GAGAAGCTGGCGTTCGGAG
ILMN_3168382	HS_33	148.851	3.678e-38	9	CATTATTACTTTTGGTACGC	CATTATTACTTTTGGTACGCG
ILMN_3168383	HS_19	533.691	3.678e-38	9	TTCACAGTGGCTAAGTTCT	TTCACAGTGGCTAAGTTCTGC
ILMN_3168384	HS_54	858.364	3.678e-38	0	GTCGCTGGGAAGGAAGG	GTCGCTGGGAAGGAAGGA
ILMN_3168387	hsa-miR-559	90.445	3.678e-38	3	ATCGGGAATGTCGTGTCC	ATCGGGAATGTCGTGTCCGCCC
ILMN_3168388	hsa-miR-7	12935.3	3.678e-38	X	TCAACACTTGCTGGTTTC	CGTCAACACTTGCTGGTTTCCT
ILMN_3168389	hsa-miR-125b	2725.2	3.678e-38	17	ACTGCCCCAGGTGCTGCT	ACTGCCCCAGGTGCTGCTGG
ILMN_3168391	hsa-miR-361-5p	8635.68	0.0379325	0	GTACAGTACTGAATGAAT	GTACAGTACTGAATGAAT
ILMN_3168392	HS_189.1	93.2038	0.00471527	0	AATGTTGGGTGAACGGC	AATGTTGGGTGAACGGCTGTTT
ILMN_3168393	hsa-miR-591	245.186	3.678e-38	19	ATCGTGCATCCCTTTAGA	ATCGTGCATCCCTTTAGAGTGT
ILMN_3168396	hsa-miR-671:9.1	134.018	0.000425972	0	CTGGAGGGGCTGGAGGT	AGGAAGCCCTGGAGGGGCTGGAGGT
ILMN_3168398	HS_186	176.76	6.8539e-15	0	CCGATGCGGGCCACAGGCCTC	CCGATGCGGGCCACAGGCCTCCCC
ILMN_3168399	hsa-miR-126*	16459.4	3.678e-38	8	ACGTCATCGTTGTCATCG	TACGTCATCGTTGTCATCGTCA
ILMN_3168409	hsa-miR-27b	16452.5	3.678e-38	12	TCAGTGCATCACAGAACTT	TCAGTGCATCACAGAACTTTGT
ILMN_3168410	hsa-miR-425*	10323.8	3.678e-38	1	GGCAGTGTCTTAGCTGGT	TGGCAGTGTCTTAGCTGGTTGT
ILMN_3168412	hsa-miR-505	5100.82	3.09799e-25	0	CAGGTGTCTTCCATTCTGT	CCAGGTGTCTTCCATTCTGTCC
ILMN_3168413	hsa-miR-324-3p	9268.48	3.678e-38	5	CAGTGTATTGTTAGCTGGC	AGGCAGTGTATTGTTAGCTGGC
ILMN_3168414	HS_47	69.3727	3.678e-38	14	AACATACACGGGAAACCT	TGAAACATACACGGGAAACCTC
ILMN_3168417	hsa-miR-517a	569.096	3.678e-38	16	TCAGGCTCAGTCCCCTCC	TCAGGCTCAGTCCCCTCCCGAT
ILMN_3168421	HS_219	177.852	3.678e-38	19	TGAGGTAGGAGGTTGTATA	TGAGGTAGGAGGTTGTATAGTT
ILMN_3168425	hsa-miR-598	7135.68	8.19427e-05	14	AATATTATACAGTCAACCTCT	AATATTATACAGTCAACCTCT
ILMN_3168426	hsa-miR-148b	8267.84	8.4423e-07	0	GGAAGCTGGGCTGAGAG	GGAAGCTGGGCTGAGAGG
ILMN_3168429	hsa-miR-34a	9054.63	3.678e-38	7	ATTGCACTTGTCTCGGTC	CATTGCACTTGTCTCGGTCTGA
ILMN_3168433	HS_145.1	257.007	3.678e-38	14	TATACAAGGGCAAGCTCTC	TATACAAGGGCAAGCTCTCTGT
ILMN_3168435	HS_175	131.099	5.56305e-06	0	TCTCTGGCCTGTCTCCT	CTTCTCTGGCCTGTCTCCTG
ILMN_3168441	hsa-miR-449b	563.992	3.678e-38	0	TACAGTAGTCTGCACATTGG	TACAGTAGTCTGCACATTGGTT
ILMN_3168446	hsa-miR-494	2345.89	3.678e-38	14	ATCACACAAAGGCAACTTT	ATCACACAAAGGCAACTTTTGT
ILMN_3168451	hsa-miR-346	116.483	0.000756832	10	TGTCTGCCCGCATGCCTG	TGTCTGCCCGCATGCCTGCCTCT
ILMN_3168457	hsa-miR-484	14163.4	3.678e-38	5	AGAACTGAATTCCATGGGT	TGAGAACTGAATTCCATGGGTT
ILMN_3168463	hsa-let-7e	407.092	0.0102907	X	ACCCTGGTCTGCACTCTA	AGACCCTGGTCTGCACTCTATC
ILMN_3168467	hsa-miR-656	209.689	3.678e-38	11	CAGTGCAATGTTAAAAGGG	CAGTGCAATGTTAAAAGGGCAT
ILMN_3168473	hsa-miR-412	71.3993	0.032125	14	ACTTCACCTGGTCCACTAG	ACTTCACCTGGTCCACTAGCCGT
ILMN_3168474	HS_167.1	147.057	8.87818e-26	7	TTTGGCACTAGCACATTT	TTTGGCACTAGCACATTTTTGCT
ILMN_3168476	hsa-miR-25	22457.4	3.678e-38	17	CATAAAGTAGAAAGCACTAC	CATAAAGTAGAAAGCACTACT
ILMN_3168477	hsa-miR-381	5052.74	4.20681e-14	19	ATCGTGCATCCTTTTAGAG	ATCGTGCATCCTTTTAGAGTGT
ILMN_3168478	hsa-miR-199a*:9.1	8433.15	3.678e-38	21	TGAGGTAGTAGGTTGTATG	TGAGGTAGTAGGTTGTATGGTT
ILMN_3168481	hsa-miR-377	2932.84	0.00572058	0	AGCCGGGCGGAGGTGACTG	AGCCGGGCGGAGGTGACTG
ILMN_3168483	hsa-miR-146a	16726.3	3.678e-38	0	CTGGGGGTGAAAGTTCA	GCTGGGGGTGAAAGTTCA
ILMN_3168485	hsa-miR-504	190.752	0.00778763	19	AGTGCCTCCCTTTAGAGTG	CAAAGTGCCTCCCTTTAGAGTG
ILMN_3168488	hsa-miR-508-3p	187.358	1.53115e-08	X	GATTGTAGCCTTTTGGAGT	TGATTGTAGCCTTTTGGAGTAGA
ILMN_3168497	hsa-miR-130a	9959.51	0.00937838	0	ACTGGAGCCAGGCTGAA	ACTGGAGCCAGGCTGAAG
ILMN_3168498	hsa-miR-590-5p	119.414	0.00202057	7	GAGCTTATTCATAAAAGTGCA	GAGCTTATTCATAAAAGTGCAG
ILMN_3168507	hsa-miR-96	334.787	0.011189	0	CTGGCCGGAGCCCTTGGG	CTGGCCGGAGCCCTTGGG
ILMN_3168509	hsa-miR-142-5p	19278	0.0166729	19	TCCCTCTCCAAATGTGTC	GTCCCTCTCCAAATGTGTCTTG
ILMN_3168510	hsa-miR-517c	177.341	0.0190402	1	ATCTTACCGGACAGTGCT	CATCTTACCGGACAGTGCTGGA
ILMN_3168513	hsa-let-7c	977.792	0.0411542	0	CTGGGCCTCTGCTCCCCA	CTGGGCCTCTGCTCCCCA
ILMN_3168523	HS_126	429.402	0.0427104	4	TCCGCTCGGCGGTGGC	GTCCGCTCGGCGGTGGCCCA
ILMN_3168524	HS_203	684.664	0.0458066	19	AACGCGCTTCCCTATAGA	GAACGCGCTTCCCTATAGAGGGT
ILMN_3168532	HS_123	112.316	6.30999e-05	0	ATGCTGCGGGAAGGGGCTG	ATGCTGCGGGAAGGGGCTG

## Sheet: miR detected p>0.05-Liver
SYMBOL	TARGET ID	AV.NORMALIZED INTENSITY	DETECTION P-VALUE	CHROMOSOME	PROBESEQ	TARGETMATURESEQS
ILMN_3166944	hsa-miR-302c	45.2228	0.772937	4	GCTTCCATGTTTCAGTGG	TAAGTGCTTCCATGTTTCAGTGG
ILMN_3166952	HS_211	53.6933	0.695566	0	ATTGGAATCCCCGCTAG	ATTGGAATCCCCGCTAGAGCGTG
ILMN_3166959	hsa-miR-515-5p	37.974	0.727322	19,19	TCTCCAAAAGAAAGCACTT	TTCTCCAAAAGAAAGCACTTTCTG
ILMN_3166964	HS_95	46.1631	0.414808	0	CTGTGCTACAGTGTTCTGGT	CTGTGCTACAGTGTTCTGGTG
ILMN_3166967	HS_196.1	120.585	0.11548	0	AGAGGAGGAGGAGGAGG	AAGAGGAGGAGGAGGAGGAT
ILMN_3166972	HS_11.1	68.5398	0.481716	0	TACACTGACGGAGCCAG	TACACTGACGGAGCCAGC
ILMN_3166980	HS_121	96.0466	0.13974	0	AAAGGGTGTCAGAAAACG	AAAGGGTGTCAGAAAACG
ILMN_3166982	hsa-miR-599	42.1515	0.70972	8	GTTGTGTCAGTTTATCAAAC	GTTGTGTCAGTTTATCAAAC
ILMN_3166984	hsa-miR-555	44.3027	0.719971	1	GGGTAAGCTGAACCTCTG	AGGGTAAGCTGAACCTCTGAT
ILMN_3166987	HS_14.1	71.353	0.426983	0	GAATCTCCCGCCTCCAG	GGCCGAATCTCCCGCCTCCAGG
ILMN_3166990	HS_179	72.012	0.190192	0	TGAGGTAGTAGTTTGAATG	TGAGGTAGTAGTTTGAATG
ILMN_3166995	HS_215	55.4858	0.627649	0	ATGTCACTCGGCTCGGC	ATGTCACTCGGCTCGGCCCAC
ILMN_3167021	HS_129	41.8297	0.719559	0	AGGAGTGTTTGCGGGGAG	AGGAGTGTTTGCGGGGAGGG
ILMN_3167038	hsa-miR-766	61.4529	0.388249	X	CAGCCCCACAGCCTCAG	ACTCCAGCCCCACAGCCTCAGC
ILMN_3167039	hsa-miR-568	78.3631	0.312671	3	ATGTATAAATGTATACACAC	ATGTATAAATGTATACACAC
ILMN_3167041	HS_195	38.9067	0.781848	0	GGGAAGAGAGAGAATGGA	GGGAAGAGAGAGAATGGAAC
ILMN_3167050	hsa-miR-452	84.2241	0.278422	X	GTTTGCAGAGGAAACTGA	AACTGTTTGCAGAGGAAACTGA
ILMN_3167051	HS_258	76.5759	0.262861	0	GGATGGCTCCAGTGGAG	GGGATGGCTCCAGTGGAGGA
ILMN_3167054	HS_49	82.4856	0.261564	0	CTCTCTGGTGACTGGACC	TCTCTCTGGTGACTGGACCTG
ILMN_3167055	HS_44.1	66.9989	0.590126	0	GGGAAAAGAGCTAGGAAAG	GGGAAAAGAGCTAGGAAAG
ILMN_3167058	HS_37	106.889	0.0963248	0	CCCTCCCTGAACTGCAG	CCCTCCCTGAACTGCAGC
ILMN_3167068	HS_220	68.6553	0.204714	0	ATGGTCCAGGACCTGGT	CCATGGTCCAGGACCTGGTG
ILMN_3167075	hsa-miR-520f	39.7045	0.807275	19	TGCTTCCTTTTAGAGGGTT	AAGTGCTTCCTTTTAGAGGGTT
ILMN_3167080	HS_64	51.5212	0.356636	0	CCTCTCCCTCCTTGCTC	TCCCTCTCCCTCCTTGCTCC
ILMN_3167087	HS_177	88.2243	0.187548	0	CTTAGCCAAAGTACAGGTGTA	GGCTTAGCCAAAGTACAGGTGTA
ILMN_3167097	HS_261.1	31.4226	0.725824	0	TCCTGTGCTGTGCTGCC	TCCTGTGCTGTGCTGCCCC
ILMN_3167105	hsa-miR-208b	241.548	0.0913907	14	ATAAGACGAACAAAAGGTTTG	ATAAGACGAACAAAAGGTTTGT
ILMN_3167109	hsa-miR-561	55.6707	0.335056	2	CAAAGTTTAAGATCCTTGAAG	CAAAGTTTAAGATCCTTGAAGT
ILMN_3167110	hsa-miR-579	91.8213	0.230762	5	TTCATTTGGTATAAACCGC	TTCATTTGGTATAAACCGCGATT
ILMN_3167116	hsa-miR-302a	46.5538	0.619629	4	GCTTCCATGTTTTGGTGA	TAAGTGCTTCCATGTTTTGGTGA
ILMN_3167129	hsa-miR-202*:9.1	111.976	0.116411	0	TTTCCTATGCATATACTTCTTT	TTTCCTATGCATATACTTCTTT
ILMN_3167135	hsa-miR-208a	42.3207	0.375188	14	ATAAGACGAGCAAAAAGCTT	ATAAGACGAGCAAAAAGCTTGT
ILMN_3167137	hsa-miR-567	98.8015	0.097773	3	GTATGTTCTTCCAGGACAGA	AGTATGTTCTTCCAGGACAGAAC
ILMN_3167139	HS_198	40.9233	0.798361	0	ACACTGTCCCCTTCTCC	ACACTGTCCCCTTCTCCCCAG
ILMN_3167141	hsa-miR-622	74.7647	0.414224	13	CAGTCTGCTGAGGTTGG	ACAGTCTGCTGAGGTTGGAGC
ILMN_3167142	HS_13	70.8904	0.46579	0	AGATGACCTGGTCACCG	AGATGACCTGGTCACCGTG
ILMN_3167145	hsa-miR-626	71.6517	0.352529	15	AGCTGTCTGAAAATGTCTT	AGCTGTCTGAAAATGTCTT
ILMN_3167151	hsa-miR-553	62.0987	0.165298	1	AAAACGGTGAGATTTTGTT	AAAACGGTGAGATTTTGTTTT
ILMN_3167155	HS_305_b	74.4185	0.43776	0	TCTCCTAACCTCGCTCTC	CCTCTCCTAACCTCGCTCTCG
ILMN_3167164	hsa-miR-371-3p	102.337	0.125024	19	TGCCGCCATCTTTTGAGT	AAGTGCCGCCATCTTTTGAGTGT
ILMN_3167169	HS_127.1	52.2926	0.407675	0	CTGCCATGTCTAAGAAGAAA	CTGCCATGTCTAAGAAGAAAAC
ILMN_3167172	HS_117	51.0907	0.272942	0	CCGCACCAAGAGGCCGCC	CCGCACCAAGAGGCCGCC
ILMN_3167182	hsa-miR-518c	46.1673	0.629112	19	AGCGCTTCTCTTTAGAGTG	CAAAGCGCTTCTCTTTAGAGTGT
ILMN_3167185	hsa-miR-629*	33.1669	0.888354	15	TTCTCCCAACGTAAGCC	GTTCTCCCAACGTAAGCCCAGC
ILMN_3167195	hsa-miR-367	48.0946	0.700724	4	ATTGCACTTTAGCAATGG	AATTGCACTTTAGCAATGGTGA
ILMN_3167197	HS_36.1	71.8514	0.437952	0	CACCTTGCCGGGGATTT	GCACCTTGCCGGGGATTT
ILMN_3167200	hsa-miR-802	94.4482	0.145121	21	CAGTAACAAAGATTCATCCTT	CAGTAACAAAGATTCATCCTTGT
ILMN_3167202	HS_280_a	56.4733	0.263714	0	TTCAGCCAGGCTAGTGC	TTCAGCCAGGCTAGTGCA
ILMN_3167208	hsa-miR-302b	74.4963	0.349868	4	AGTGCTTCCATGTTTTAGTAG	TAAGTGCTTCCATGTTTTAGTAG
ILMN_3167209	HS_104	34.4605	0.331775	0	ACCCCTTCGGCTGCTGGG	ACCCCTTCGGCTGCTGGG
ILMN_3167213	HS_107	52.1816	0.693976	0	CCACTGATCTCGGTCGA	GCCACTGATCTCGGTCGA
ILMN_3167219	hsa-miR-891a	58.123	0.692452	X	CAACGAACCTGAGCCAC	TGCAACGAACCTGAGCCACTGA
ILMN_3167241	hsa-miR-518b	62.1977	0.253624	19	GCGCTCCCCTTTAGAGGT	CAAAGCGCTCCCCTTTAGAGGT
ILMN_3167249	HS_56	73.4073	0.269766	0	TTGGCGCCGGCAATGGCAGGA	TTGGCGCCGGCAATGGCAGGA
ILMN_3167251	HS_55	54.3493	0.676975	0	CCTCGGCCCCTCCCTACCCTG	CCTCGGCCCCTCCCTACCCTG
ILMN_3167267	hsa-miR-373*	36.9538	0.63658	19	TCAAAATGGGGGCGCTTT	ACTCAAAATGGGGGCGCTTTCC
ILMN_3167268	hsa-miR-557	94.5262	0.254687	1	TTTGCACGGGTGGGCCT	GTTTGCACGGGTGGGCCTTGTCT
ILMN_3167272	hsa-miR-489	35.505	0.87627	7	GTGACATCACATATACGGC	GTGACATCACATATACGGCAGC
ILMN_3167277	HS_242	84.3996	0.149054	0	TGAGAAGGCACAGCTTG	TGAGAAGGCACAGCTTGCA
ILMN_3167280	HS_218	43.22	0.804231	0	GACTCGCCCTATGGGTG	GACTCGCCCTATGGGTGGGA
ILMN_3167286	hsa-miR-639	39.4602	0.785875	19	ATCGCTGCGGTTGCGA	ATCGCTGCGGTTGCGAGCGCTGT
ILMN_3167287	hsa-miR-576-5p	79.8384	0.173963	4	ATTCTAATTTCTCCACGTCTT	ATTCTAATTTCTCCACGTCTTT
ILMN_3167289	HS_74	121.834	0.0543317	0	TTCCGGTCGCCTCGGCCCA	TTCCGGTCGCCTCGGCCCA
ILMN_3167304	HS_1	31.7696	0.722788	0	GATGCTGGGGAGCCATG	GGGATGCTGGGGAGCCATGG
ILMN_3167306	hsa-miR-519e	102.81	0.0969299	19	AGTGCCTCCTTTTAGAGTG	AAGTGCCTCCTTTTAGAGTGTT
ILMN_3167310	HS_63	102.189	0.102423	0	AGATTCCCAGAGTGGGA	CAGATTCCCAGAGTGGGA
ILMN_3167315	hsa-miR-649	69.2153	0.433748	22	AAACCTGTGTTGTTCAAGAG	AAACCTGTGTTGTTCAAGAGTC
ILMN_3167328	hsa-miR-524-3p	84.8185	0.203731	19	AAGGCGCTTCCCTTTGGA	GAAGGCGCTTCCCTTTGGAGT
ILMN_3167329	HS_161	43.3034	0.705064	0	ATGAAGGTAGTAGGATTGTA	ATGAAGGTAGTAGGATTGTA
ILMN_3167332	HS_146.1	77.9191	0.0982229	0	ACTTGAGGGTCGGGGGTT	ACTTGAGGGTCGGGGGTTC
ILMN_3167336	hsa-miR-637	43.413	0.454271	19	TGGGGGCTTTCGGGCT	ACTGGGGGCTTTCGGGCTCTGCGT
ILMN_3167337	hsa-miR-1229	49.8946	0.469841	5	CTCTCACCACTGCCCTC	CTCTCACCACTGCCCTCCCACAG
ILMN_3167342	HS_75.1	82.0722	0.232649	0	TGAGGTAAGGAGGCTGTA	TGAGGTAAGGAGGCTGTA
ILMN_3167343	HS_183.1	31.1159	0.906167	0	GGAGGAACCGCCAACAG	CCCGGAGGAACCGCCAACAGC
ILMN_3167356	HS_15.1	76.8707	0.361185	0	CGGGAAGCGGATCGCGTG	CGGGAAGCGGATCGCGTG
ILMN_3167357	HS_264.1	40.3924	0.767461	0	AGCCAGTGTCCAGGTTCT	TGAGCCAGTGTCCAGGTTCT
ILMN_3167362	hsa-miR-512-3p	93.3355	0.143277	19,19	GTGCTGTCATAGCTGAGG	AAGTGCTGTCATAGCTGAGGTC
ILMN_3167363	hsa-miR-211	114.146	0.083669	15	TTCCCTTTGTCATCCTTC	TTCCCTTTGTCATCCTTCGCCT
ILMN_3167382	hsa-miR-565:9.1	32.1635	0.802435	0	TGGCTCGCGATGTCTGT	GGCTGGCTCGCGATGTCTGTTT
ILMN_3167389	HS_82.1	36.6202	0.751046	0	CAGGCTGGGACCACTCT	GCCCAGGCTGGGACCACTCTG
ILMN_3167391	hsa-miR-633	39.0732	0.775366	17	CTAATAGTATCTACCACAATAAA	CTAATAGTATCTACCACAATAAA
ILMN_3167398	HS_57.1	77.7923	0.393318	0	GTTCCTTGTCCGTCCTT	CCGTTCCTTGTCCGTCCTT
ILMN_3167401	HS_201	89.3761	0.181315	0	TTTCCCTTTCCATCCTG	TTTCCCTTTCCATCCTGGCAG
ILMN_3167404	HS_55.1	48.4632	0.162265	0	GGCCCCTCCCTACCCTGCC	GGCCCCTCCCTACCCTGCC
ILMN_3167405	HS_284	38.9433	0.812321	0	GAGTTGGAGGCCGGAGG	GAGTTGGAGGCCGGAGGG
ILMN_3167406	hsa-miR-577	47.2474	0.735966	4	TAGATAAAATATTGGTACCTG	TAGATAAAATATTGGTACCTG
ILMN_3167416	HS_73.1	74.9111	0.0982088	0	GTGCACATCCCTGCTAC	TGTGCACATCCCTGCTACA
ILMN_3167418	hsa-miR-198	64.9234	0.519285	3	GGTCCAGAGGGGAGATAG	GGTCCAGAGGGGAGATAGGTTC
ILMN_3167433	hsa-miR-575	29.0461	0.901403	4	GAGCCAGTTGGACAGGA	GAGCCAGTTGGACAGGAGC
ILMN_3167439	hsa-miR-589*	58.1169	0.287012	7	CAGAACAAATGCCGGTT	TCAGAACAAATGCCGGTTCCCAGA
ILMN_3167440	HS_67	60.643	0.611289	0	TGTGTTGATGTGAATGGA	TGTGTTGATGTGAATGGA
ILMN_3167449	HS_93	100.112	0.131199	0	TGGACTGGACTACAATGAC	TGGACTGGACTACAATGAC
ILMN_3167450	hsa-miR-380	99.136	0.140181	14	TATGTAATATGGTCCACATCTT	TATGTAATATGGTCCACATCTT
ILMN_3167452	hsa-miR-617	70.7993	0.413727	12	AGACTTCCCATTTGAAGGT	AGACTTCCCATTTGAAGGTGGC
ILMN_3167460	HS_69	30.3953	0.910043	0	GCTGCCATTGATCAAAC	AGGCTGCCATTGATCAAAC
ILMN_3167463	hsa-miR-373	66.6889	0.259072	19	GAAGTGCTTCGATTTTGG	GAAGTGCTTCGATTTTGGGGTGT
ILMN_3167464	HS_106	97.9428	0.11575	0	AGCTGGTGTTTGTGAATC	AGCTGGTGTTTGTGAATC
ILMN_3167466	HS_143	70.6559	0.511993	0	TCCGAGGGGGAGCCATTGC	TCCGAGGGGGAGCCATTGC
ILMN_3167469	HS_60	90.7345	0.185385	0	AGGGAAAATTCTGGAATGT	CGAGGGAAAATTCTGGAATGTGA
ILMN_3167470	HS_151.1	32.0196	0.900451	0	GTAGTAGCCCGTAGGGG	GTAGTAGCCCGTAGGGGC
ILMN_3167478	hsa-miR-217	74.3282	0.269088	2	ACTGCATCAGGAACTGATT	TACTGCATCAGGAACTGATTGGA
ILMN_3167484	hsa-miR-595	39.871	0.712842	7	AAGTGTGCCGTGGTGTG	GAAGTGTGCCGTGGTGTGTCT
ILMN_3167485	hsa-miR-640	65.8408	0.155143	19	ATGATCCAGGAACCTGC	ATGATCCAGGAACCTGCCTCT
ILMN_3167493	hsa-miR-634	63.0583	0.518939	17	ACCAGCACCCCAACTTT	AACCAGCACCCCAACTTTGGAC
ILMN_3167497	HS_26.1	66.7885	0.186683	0	TCTGTGCTTCACCCCTA	TCTGTGCTTCACCCCTACCCAG
ILMN_3167500	hsa-miR-608	63.4689	0.106022	10	GTGGTGTTGGGACAGCT	AGGGGTGGTGTTGGGACAGCTCCGT
ILMN_3167509	hsa-miR-363*	36.7939	0.554955	X	GTGGATCACGATGCAATT	CGGGTGGATCACGATGCAATTT
ILMN_3167512	HS_135	53.8757	0.147919	0	TGGGTGGGTGGTGGGCTG	TGGGTGGGTGGTGGGCTG
ILMN_3167515	hsa-miR-586	100.426	0.120853	6	ATGCATTGTATTTTTAGGTCC	TATGCATTGTATTTTTAGGTCC
ILMN_3167524	hsa-miR-650	145.929	0.0629066	22	AGGAGGCAGCGCTCTCA	AGGAGGCAGCGCTCTCAGGAC
ILMN_3167526	HS_101	109.219	0.134777	0	TCCTGTCTGTTCTCCCC	ATCCTGTCTGTTCTCCCCA
ILMN_3167532	hsa-miR-492	41.5553	0.683289	12	GACCTGCGGGACAAGATT	AGGACCTGCGGGACAAGATTCTT
ILMN_3167533	HS_174.1	144.375	0.112525	0	CAGGGCAGCTTCACCTG	GGGCAGGGCAGCTTCACCTGG
ILMN_3167534	HS_231	88.3304	0.286607	0	CGGCTGTGCCTTAGAGA	GCGGCTGTGCCTTAGAGA
ILMN_3167538	HS_283_a	89.1494	0.19463	0	TTCCTCTCTGCCCCATA	TTTCCTCTCTGCCCCATAGGG
ILMN_3167542	HS_187	56.5464	0.100935	0	TGGGCAACAGTCTGGGG	TGGGCAACAGTCTGGGGCC
ILMN_3167544	HS_286_a	41.8339	0.80663	0	ATGGTTGACCAGAGAGC	ATGGTTGACCAGAGAGCA
ILMN_3167545	HS_115	43.45	0.722328	0	AATGTGGAAGTGGTCTGA	AATGTGGAAGTGGTCTGA
ILMN_3167562	HS_112	74.3703	0.442965	0	AGTCCTCCGGCCCTTCCTCCC	AGTCCTCCGGCCCTTCCTCCC
ILMN_3167573	HS_267	68.6767	0.443307	0	GCGGCTGAAGGCGATCCG	GCGGCTGAAGGCGATCCG
ILMN_3167580	hsa-miR-644	63.5066	0.560748	20	AGTGTGGCTTTCTTAGAGC	AGTGTGGCTTTCTTAGAGC
ILMN_3167581	hsa-miR-520a-3p	113.102	0.0551543	19	TGCTTCCCTTTGGACTGT	AAAGTGCTTCCCTTTGGACTGT
ILMN_3167590	HS_91.1	59.1012	0.505426	0	TCCGTCGCAGCAGTCGCTG	TCCGTCGCAGCAGTCGCTG
ILMN_3167594	hsa-miR-662	41.8949	0.258058	16	CCCACGTTGTGGCCCA	TCCCACGTTGTGGCCCAGCAG
ILMN_3167595	HS_278	33.0393	0.829504	0	TGCGCGTCCCAGATGCCCAA	TGCGCGTCCCAGATGCCCAA
ILMN_3167604	HS_253	46.8338	0.673186	0	AGCGGTCCGGGTCGAACCAG	AGCGGTCCGGGTCGAACCAG
ILMN_3167606	hsa-miR-801:9.1	79.226	0.160021	0	GCTCTGCGTGCGGAATC	GATTGCTCTGCGTGCGGAATCGAC
ILMN_3167612	HS_144	91.2482	0.15861	0	ATGAGACCTTCTGGGATT	ATGAGACCTTCTGGGATT
ILMN_3167617	hsa-miR-520b,hsa-miR-520c-3p,hsa-miR-520f	56.7899	0.27447	19,19,19	GTGCTTCCTTTTAGAGGG	AAAGTGCTTCCTTTTAGAGGG
ILMN_3167629	hsa-miR-601	45.9073	0.512153	9	TGGTCTAGGATTGTTGGAG	TGGTCTAGGATTGTTGGAGGAG
ILMN_3167633	HS_190	87.8225	0.203382	0	GGTGACGGGTGGCCGTGC	GGTGACGGGTGGCCGTGC
ILMN_3167649	hsa-miR-1251	47.5357	0.418422	12	ACTCTAGCTGCCAAAGG	ACTCTAGCTGCCAAAGGCGCT
ILMN_3167655	hsa-miR-556-5p	33.4042	0.887661	1	GATGAGCTCATTGTAATATG	GATGAGCTCATTGTAATATGAG
ILMN_3167659	hsa-miR-1537	68.034	0.226558	1	AAACCGTCTAGTTACAGTTGT	AAAACCGTCTAGTTACAGTTGT
ILMN_3167666	hsa-miR-220a	103.081	0.0856175	X	CCACACCGTATCTGACAC	CCACACCGTATCTGACACTTT
ILMN_3167669	hsa-miR-325	65.346	0.232183	X	CCTAGTAGGTGTCCAGTAAGT	CCTAGTAGGTGTCCAGTAAGTGT
ILMN_3167672	hsa-miR-876-5p	104.828	0.0953736	9	TGGATTTCTTTGTGAATCA	TGGATTTCTTTGTGAATCACCA
ILMN_3167678	HS_159	50.9803	0.573221	0	CTGGGAGGGAGAAGAAA	GGCTGGGAGGGAGAAGAAAT
ILMN_3167684	HS_170	87.5731	0.199085	0	GGGGGAGGAGGAAGGAC	TGGGGGAGGAGGAAGGAC
ILMN_3167686	hsa-miR-612	79.9304	0.280337	11	TGGGCAGGGCTTCTGAG	GCTGGGCAGGGCTTCTGAGCTCCTT
ILMN_3167690	hsa-miR-181d	47.6089	0.506879	19	AACATTCATTGTTGTCGGT	AACATTCATTGTTGTCGGTGGGT
ILMN_3167696	hsa-miR-613	102.046	0.0844262	12	GGAATGTTCCTTCTTTGC	AGGAATGTTCCTTCTTTGCC
ILMN_3167698	hsa-miR-184	29.8881	0.910519	15	TGGACGGAGAACTGATAAG	TGGACGGAGAACTGATAAGGGT
ILMN_3167707	HS_59	40.7619	0.735847	0	TTCTCGAGCCTTGAGTG	CCTTCTCGAGCCTTGAGTG
ILMN_3167709	hsa-miR-526b*	39.5074	0.179462	19	AGTGCTTCCTTTTAGAGGC	GAAAGTGCTTCCTTTTAGAGGC
ILMN_3167712	hsa-miR-611	55.6047	0.679674	11	AGGACCCCTCGGGGTCT	GCGAGGACCCCTCGGGGTCTGAC
ILMN_3167733	HS_194	37.8449	0.802733	0	GCCCTGTCTCCCGCTAG	TGCTCGCCCTGTCTCCCGCTAG
ILMN_3167736	hsa-miR-600	64.8586	0.520837	9	ACTTACAGACAAGAGCCTTG	ACTTACAGACAAGAGCCTTGCTC
ILMN_3167742	HS_162	41.7349	0.68769	0	ACAAGTCAGGCATCAAAT	ACAAGTCAGGCATCAAAT
ILMN_3167746	hsa-miR-580	89.7916	0.206631	5	TGAGAATGATGAATCATTAGG	TTGAGAATGATGAATCATTAGG
ILMN_3167750	HS_304_b	77.2241	0.383016	0	GAGGAACCTTGGAGCTT	GGAGGAACCTTGGAGCTTCGG
ILMN_3167753	hsa-miR-520d:9.1	47.8795	0.605369	0	GCTTCTCTTTGGTGGGTT	AAAGTGCTTCTCTTTGGTGGGTT
ILMN_3167757	hsa-miR-518f:9.1	42.3958	0.815406	0	GCGCTTCTCTTTAGAGGA	AAAGCGCTTCTCTTTAGAGGA
ILMN_3167767	HS_45.1	94.4289	0.14608	0	GTGCAGTGCCTGCATCT	GGTGCAGTGCCTGCATCTC
ILMN_3167768	hsa-miR-618	96.514	0.169441	12	AAACTCTACTTGTCCTTCTGAG	AAACTCTACTTGTCCTTCTGAGT
ILMN_3167770	hsa-miR-616*	44.8309	0.778184	12	ACTCAAAACCCTTCAGTGA	ACTCAAAACCCTTCAGTGACTT
ILMN_3167776	HS_53	60.5226	0.2541	0	CAGCCCGGAGCCCGGACCCCA	CAGCCCGGAGCCCGGACCCCA
ILMN_3167782	HS_83.1	44.1958	0.722012	0	GGGTTAGAGCTGTGGGT	TTGCGGGGGTTAGAGCTGTGGGTG
ILMN_3167790	HS_48.1	88.8736	0.206919	0	GGTCGGGGGCCAGGGGACAG	GGTCGGGGGCCAGGGGACAG
ILMN_3167792	HS_197	60.4147	0.428198	0	CTCTCCCGAAGCTGTTC	CCCGCTCTCCCGAAGCTGTTCG
ILMN_3167800	HS_140	58.0994	0.438978	0	CCTGCCTGTACATGTGAA	CCTGCCTGTACATGTGAA
ILMN_3167811	hsa-miR-623	72.8939	0.369883	13	TCCCTTGCAGGGGCTGT	ATCCCTTGCAGGGGCTGTTGGGT
ILMN_3167813	HS_61	29.3636	0.89662	0	TAACAAACACCTGTAAAACA	TAACAAACACCTGTAAAACA
ILMN_3167815	hsa-miR-570	74.0343	0.203396	3	GAAAACAGCAATTACCTTTG	CGAAAACAGCAATTACCTTTGC
ILMN_3167830	HS_79.1	65.8027	0.168449	0	TGTGCAGTACTCACCCC	TGTGCAGTACTCACCCCCTCCG
ILMN_3167831	hsa-miR-520d-5p	122.189	0.0829085	19	TACAAAGGGAAGCCCTTT	CTACAAAGGGAAGCCCTTTC
ILMN_3167836	HS_8	65.3057	0.27333	0	TGCTGACTGCCCGCCTTGCCC	TGCTGACTGCCCGCCTTGCCCACAG
ILMN_3167844	hsa-miR-630	49.2523	0.699336	15	GTATTCTGTACCAGGGAAGG	AGTATTCTGTACCAGGGAAGGT
ILMN_3167849	hsa-miR-552	39.4136	0.744829	1	AACAGGTGACTGGTTAGACA	AACAGGTGACTGGTTAGACAA
ILMN_3167858	HS_193	82.8602	0.325431	0	CGGCCGTGGCGGCCTGAGCG	CGGCCGTGGCGGCCTGAGCG
ILMN_3167862	HS_216	61.2499	0.287329	0	GTGGTGGGCACAGAATC	GTGGTGGGCACAGAATCTGGA
ILMN_3167868	HS_154	67.2761	0.47746	0	GGAAAAGGAAGGGGGAG	GGGAAAAGGAAGGGGGAGGA
ILMN_3167877	HS_88	44.8339	0.707887	0	CTCCTCCAGCGGATCCC	CTCCTCCAGCGGATCCCGC
ILMN_3167880	HS_255	119.475	0.072723	0	CTGAGCTCGCGGCCAGCG	CTGAGCTCGCGGCCAGCG
ILMN_3167881	HS_76	72.2663	0.533739	0	AGGGGGAAAGGAGGAGG	AGGGGGAAAGGAGGAGGA
ILMN_3167882	HS_50	94.5886	0.2405	0	AGATGGAGGGTGGCAAT	CAGATGGAGGGTGGCAATGTG
ILMN_3167883	hsa-miR-588	98.9494	0.198712	6	TTGGCCACAATGGGTTA	TTGGCCACAATGGGTTAGAAC
ILMN_3167886	HS_35	51.1486	0.305332	0	CTGGGTGAGAGCGGGAG	CTGGGTGAGAGCGGGAGG
ILMN_3167893	hsa-miR-767-3p	46.2724	0.68728	X	CTCATACCCCATGGTTTC	TCTGCTCATACCCCATGGTTTCT
ILMN_3167896	hsa-miR-513:9.1	71.6506	0.469462	0	CACAGGGAGGTGTCATTT	TTCACAGGGAGGTGTCATTTAT
ILMN_3167914	hsa-miR-422a	34.5224	0.880635	15	CTGGACTTAGGGTCAGAAG	ACTGGACTTAGGGTCAGAAGGC
ILMN_3167920	hsa-miR-147	42.2027	0.732383	9	GTGTGTGGAAATGCTTCTG	GTGTGTGGAAATGCTTCTGC
ILMN_3167926	HS_85.1	58.0379	0.385484	0	AGTGTATTGCTAGCGGCT	AGGCAGTGTATTGCTAGCGGCTG
ILMN_3167937	hsa-miR-519c-3p	92.157	0.172471	19	AAGTGCATCTTTTTAGAGGA	AAAGTGCATCTTTTTAGAGGAT
ILMN_3167939	HS_66	38.3499	0.802362	0	TCACAGTGAACCTGTCAT	TCACAGTGAACCTGTCAT
ILMN_3167941	HS_51	81.4835	0.290835	0	TGTGGGAGAGGGTATCA	TGTGGGAGAGGGTATCAGGGA
ILMN_3167955	HS_202.1	60.2884	0.355289	0	GCTACATCTGTCTGCTGA	GCTACATCTGTCTGCTGA
ILMN_3167958	HS_124	39.973	0.824312	0	AAAAGAACATGGGTTGAG	AAAAGAACATGGGTTGAG
ILMN_3167959	hsa-miR-765	109.17	0.0683509	1	AGGAGAAGGAAGGTGATG	TGGAGGAGAAGGAAGGTGATG
ILMN_3167975	HS_285	95.3425	0.162051	0	GGCCTGATGTGGTGCTG	TGGGCCTGATGTGGTGCTGGGG
ILMN_3167977	hsa-miR-498	67.0991	0.492282	19	AAGCCAGGGGGCGTTTTT	TTTCAAGCCAGGGGGCGTTTTTC
ILMN_3167986	HS_58	53.2319	0.475344	0	GGACCCTGGTTTGAGGA	GGGACCCTGGTTTGAGGA
ILMN_3168001	hsa-miR-520a-5p	90.5668	0.153415	19	CTCCAGAGGGAAGTACTTTC	CTCCAGAGGGAAGTACTTTCT
ILMN_3168004	hsa-miR-569	77.394	0.118645	3	AGTTAATGAATCCTGGAAAG	AGTTAATGAATCCTGGAAAGT
ILMN_3168008	hsa-miR-659	81.1534	0.285079	22	TTGGTTCAGGGAGGGTC	CTTGGTTCAGGGAGGGTCCCCA
ILMN_3168009	hsa-miR-620	85.6158	0.175999	12	ATGGAGATAGATATAGAAAT	ATGGAGATAGATATAGAAAT
ILMN_3168010	HS_70	35.7482	0.849593	0	CTGGAGTTTGGGGAGCC	CTGGAGTTTGGGGAGCCA
ILMN_3168018	hsa-miR-934	54.4131	0.156076	X	TGTCTACTACTGGAGACA	TGTCTACTACTGGAGACACTGG
ILMN_3168024	hsa-miR-454*	143.058	0.0523473	17	ACCCTATCAATATTGTCTCTG	ACCCTATCAATATTGTCTCTGC
ILMN_3168028	HS_131	105.765	0.122032	0	TGGCAAACGTGGAAGCC	TGGCAAACGTGGAAGCCGA
ILMN_3168031	hsa-miR-519e*	62.6362	0.535649	19	TCCAAAAGGGAGCACTTT	TTCTCCAAAAGGGAGCACTTTC
ILMN_3168032	HS_283_b	33.0977	0.857829	0	CTCTAGGGAAGAGAAGGTTG	CCTCTAGGGAAGAGAAGGTTGG
ILMN_3168034	hsa-miR-631	70.2817	0.432629	15	AGACCTGGCCCAGACCT	AGACCTGGCCCAGACCTCAGC
ILMN_3168038	HS_10	79.7752	0.331542	0	ACTGGAGATATGGAAGAGCT	ACTGGAGATATGGAAGAGCTG
ILMN_3168039	hsa-miR-124a:9.1	54.8446	0.637258	0	TTAAGGCACGCGGTGAAT	TTAAGGCACGCGGTGAATGCCA
ILMN_3168043	hsa-miR-520c-3p,hsa-miR-520f	118.969	0.113171	19,19	GTGCTTCCTTTTAGAGGGT	AAAGTGCTTCCTTTTAGAGGGT
ILMN_3168044	HS_92	61.8922	0.225714	0	GAAAACCGTCTAGTTACAGTT	GAAAACCGTCTAGTTACAGTTG
ILMN_3168047	HS_3	34.8525	0.805879	0	CTCCTCCTGCCTGACCC	CTCCTCCTGCCTGACCCCCCA
ILMN_3168054	HS_134	76.9094	0.322123	0	ATCTGGGCCTTGCCATC	CATCTGGGCCTTGCCATCTCTC
ILMN_3168060	HS_4.1	75.1032	0.327822	0	GACCCTGGGGCAGGAAG	GACCCTGGGGCAGGAAGGCC
ILMN_3168063	HS_182.1	67.9179	0.438539	0	CCTTCCTCCCTGCCCAG	TCCCCTTCCTCCCTGCCCAG
ILMN_3168065	HS_89	100.133	0.104707	0	GCCTGGGTCTCAGCCCCG	GCCTGGGTCTCAGCCCCG
ILMN_3168070	hsa-miR-653:9.1	75.1208	0.329437	0	TTGAAACAATCTCTACTGAAC	TTGAAACAATCTCTACTGAAC
ILMN_3168075	hsa-miR-518e*,hsa-miR-519a*,hsa-miR-519b-5p,hsa-miR-519c-5p,hsa-miR-522*,hsa-miR-523*	61.91	0.449638	19,19,19,19,19,19	CTCTAGAGGGAAGCGCTT	CTCTAGAGGGAAGCGCTTTCTG
ILMN_3168084	HS_269	116.87	0.0983563	0	ATGGGGCTGTACCCGAT	TGGCCATGGGGCTGTACCCGAT
ILMN_3168087	hsa-miR-510	46.652	0.380946	X	TACTCAGGAGAGTGGCAAT	TACTCAGGAGAGTGGCAATCAC
ILMN_3168092	HS_217	52.6255	0.689499	0	GCTACCATCAGGGAAGAG	GCTACCATCAGGGAAGAGA
ILMN_3168097	hsa-miR-658	43.1017	0.464127	22	GAGGGAAGTAGGTCCGTT	GGCGGAGGGAAGTAGGTCCGTTGGT
ILMN_3168098	HS_46	43.0606	0.523385	0	TGCTGGCTTGCACCGTGA	TGCTGGCTTGCACCGTGA
ILMN_3168104	HS_12	73.9444	0.153226	0	TGGCCGGGGAGGGACGCTGC	TGGCCGGGGAGGGACGCTGC
ILMN_3168108	hsa-miR-638	55.3876	0.267595	19	GGGATCGCGGGCGGGT	AGGGATCGCGGGCGGGTGGCGGCCT
ILMN_3168109	hsa-miR-1298	72.9225	0.352306	X	CATTCGGCTGTCCAGAT	TTCATTCGGCTGTCCAGATGTA
ILMN_3168122	HS_24	50.2078	0.563792	0	CTGTCCCCATGTCATGA	CTGTCCCCATGTCATGAAGGA
ILMN_3168132	HS_17	130.536	0.0597384	0	CTCGGGCGGCGGGAGGAG	CTCGGGCGGCGGGAGGAG
ILMN_3168134	HS_273	63.6425	0.362533	0	ACGCCCCTTCTGATTCT	TGACGCCCCTTCTGATTCTG
ILMN_3168135	HS_147	96.9393	0.181913	0	CGGTGCTGGGCGGCCGGT	CGGTGCTGGGCGGCCGGT
ILMN_3168141	hsa-miR-597	100.356	0.120072	8	GTGTCACTCGATGACCAC	TGTGTCACTCGATGACCACTGT
ILMN_3168147	hsa-miR-520h,hsa-miR-520g	45.975	0.357762	19,19	AAAGTGCTTCCCTTTAGAGT	ACAAAGTGCTTCCCTTTAGAGT
ILMN_3168150	HS_62	100.683	0.108607	0	TTCTGCTTCCTGTTGGT	TTCTGCTTCCTGTTGGTCCTCCA
ILMN_3168156	HS_164	35.9753	0.846421	0	TTCCCAGGGACTGTCGG	TTCCCAGGGACTGTCGGA
ILMN_3168159	HS_18	42.8991	0.671974	0	CCCTGACTCCTGGGGCGC	CCCTGACTCCTGGGGCGC
ILMN_3168161	HS_72	70.8069	0.0786415	0	GGGCCTGGGCGGAGGGAC	GGGCCTGGGCGGAGGGAC
ILMN_3168168	hsa-miR-519a	64.3163	0.555359	19,19	AAGTGCATCCTTTTAGAGTG	AAAGTGCATCCTTTTAGAGTGT
ILMN_3168169	HS_280_b	82.1018	0.369771	0	ACTGCCCTAGTCTAGCTGA	ACTGCCCTAGTCTAGCTGAA
ILMN_3168179	HS_185.1	39.7879	0.784167	0	TCTGCTCGCCCACCACCCAAT	TCTGCTCGCCCACCACCCAAT
ILMN_3168190	HS_80	75.5958	0.344174	0	CCTCTGGGGATCCGCGCG	CCTCTGGGGATCCGCGCG
ILMN_3168194	hsa-miR-518f*,hsa-miR-518d-5p,hsa-miR-520c-5p,hsa-miR-526a	43.0376	0.818996	19,19,19,19,19	CTCTAGAGGGAAGCACTTT	CTCTAGAGGGAAGCACTTTCTC
ILMN_3168215	hsa-miR-521	55.1244	0.405471	19,19	ACGCACTTCCCTTTAGAG	AACGCACTTCCCTTTAGAGTGT
ILMN_3168216	hsa-miR-760	123.706	0.0683411	1	CTCTGGGTCTGTGGGGA	CGGCTCTGGGTCTGTGGGGA
ILMN_3168217	HS_206	55.6765	0.661652	0	GAAGCTGGCGGAGCAGGA	GAAGCTGGCGGAGCAGGA
ILMN_3168221	hsa-miR-548c-3p	80.5253	0.314882	12	CAAAAATCTCAATTACTTTTG	CAAAAATCTCAATTACTTTTGC
ILMN_3168224	hsa-miR-627	78.2817	0.322513	15	GTGAGTCTCTAAGAAAAGAGGA	GTGAGTCTCTAAGAAAAGAGGA
ILMN_3168228	hsa-miR-448	47.8455	0.608061	X	TGCATATGTAGGATGTCCC	TTGCATATGTAGGATGTCCCAT
ILMN_3168232	HS_16	101.435	0.117406	0	GAAATCGCTTCCCTTTG	GAAATCGCTTCCCTTTGGA
ILMN_3168241	hsa-miR-1185	105.18	0.142978	14,14	AGAGGATACCCTTTGTATG	AGAGGATACCCTTTGTATGTT
ILMN_3168242	hsa-miR-520e	39.8541	0.822947	19	GTGCTTCCTTTTTGAGGG	AAAGTGCTTCCTTTTTGAGGG
ILMN_3168250	hsa-miR-876-3p	101.474	0.142718	9	TGGTGGTTTACAAAGTAATTC	TGGTGGTTTACAAAGTAATTCA
ILMN_3168252	hsa-miR-516b	43.2106	0.79951	19,19	ATCTGGAGGTAAGAAGCACT	ATCTGGAGGTAAGAAGCACTTT
ILMN_3168253	hsa-miR-512-5p	62.4481	0.442568	19,19	TCAGCCTTGAGGGCACTT	CACTCAGCCTTGAGGGCACTTTC
ILMN_3168268	HS_287	127.695	0.0740818	0	TGGGGCGGAGCTTCCGGAGGC	TGGGGCGGAGCTTCCGGAGGCC
ILMN_3168276	HS_254	110.328	0.17216	0	AGAGCCGCGAGAGCCGCCG	AGAGCCGCGAGAGCCGCCG
ILMN_3168281	hsa-miR-941	33.2065	0.723398	20,20,20,0	GGCTGTGTGCACATGTG	CACCCGGCTGTGTGCACATGTGC
ILMN_3168283	hsa-miR-490-3p	96.412	0.246262	7	AACCTGGAGGACTCCATG	CAACCTGGAGGACTCCATGCTG
ILMN_3168284	hsa-miR-524-5p	41.4059	0.781645	19	CTACAAAGGGAAGCACTTT	CTACAAAGGGAAGCACTTTCTC
ILMN_3168289	hsa-miR-625	35.8058	0.859823	14	AGGGGGAAAGTTCTATAGTC	AGGGGGAAAGTTCTATAGTCC
ILMN_3168305	HS_156	135.75	0.10791	0	CAGCTGCCATGGGAAGA	TGCAGCTGCCATGGGAAGA
ILMN_3168310	HS_5.1	67.1267	0.501105	0	CAGCCCGGATCCCAGCCCACT	CAGCCCGGATCCCAGCCCACT
ILMN_3168313	HS_109	42.3931	0.547471	0	TCTCCAGCTGGGACCCT	TCTCCAGCTGGGACCCTGCA
ILMN_3168320	hsa-miR-1	207.771	0.271466	20,18	TGGAATGTAAAGAAGTATGT	TGGAATGTAAAGAAGTATGTAT
ILMN_3168332	HS_205.1	79.6065	0.405316	0	GGCCACCCTGGCAGCTGGGCC	GGCCACCCTGGCAGCTGGGCC
ILMN_3168335	HS_221	70.3286	0.1883	0	CGCGGGGTGGCTGGGGCTA	CGCGGGGTGGCTGGGGCTA
ILMN_3168337	hsa-miR-488*	85.3953	0.241812	1	CCCAGATAATGGCACTCT	CCCAGATAATGGCACTCTCAA
ILMN_3168339	hsa-miR-648	50.7341	0.330936	22	AAGTGTGCAGGGCACTG	AAGTGTGCAGGGCACTGGT
ILMN_3168348	hsa-miR-133b	200.394	0.0997274	6	GTCCCCTTCAACCAGCTA	TTTGGTCCCCTTCAACCAGCTA
ILMN_3168349	HS_240	57.7279	0.650117	0	ACTGGCCTGGGACTACC	ACTGGCCTGGGACTACCGGGGG
ILMN_3168350	hsa-miR-520g	34.6002	0.851625	19	GTGCTTCCCTTTAGAGTGT	ACAAAGTGCTTCCCTTTAGAGTGT
ILMN_3168359	HS_41	36.1798	0.744674	0	TCAAAGGAACTCAGTCCC	TCAAAGGAACTCAGTCCC
ILMN_3168363	hsa-miR-509-3p	83.3306	0.334964	X,X,X	ATTGGTACGTCTGTGGGTA	TGATTGGTACGTCTGTGGGTAG
ILMN_3168368	hsa-miR-636	51.5926	0.707526	17	TGTGCTTGCTCGTCCC	TGTGCTTGCTCGTCCCGCCCGCA
ILMN_3168372	hsa-miR-606	28.2222	0.919383	10	AAACTACTGAAAATCAAAGAT	AAACTACTGAAAATCAAAGAT
ILMN_3168377	HS_87	43.1229	0.448402	0	GTCTGATGGCCCAGATG	AGGTCTGATGGCCCAGATGGCAA
ILMN_3168384	HS_54	151.389	0.0518427	0	GTCGCTGGGAAGGAAGG	GTCGCTGGGAAGGAAGGA
ILMN_3168392	HS_189.1	53.3065	0.678069	0	AATGTTGGGTGAACGGC	AATGTTGGGTGAACGGCTGTTT
ILMN_3168395	hsa-miR-605	106.765	0.22775	10	AATCCCATGGTGCCTTC	TAAATCCCATGGTGCCTTCTCCT
ILMN_3168396	hsa-miR-671:9.1	90.5846	0.212868	0	CTGGAGGGGCTGGAGGT	AGGAAGCCCTGGAGGGGCTGGAGGT
ILMN_3168401	hsa-miR-526b:9.1	55.5409	0.649717	0	AGGGAAGCACTTTCTGTT	CTCTTGAGGGAAGCACTTTCTGTT
ILMN_3168404	hsa-miR-337:9.1	109.176	0.193856	0	CAGCTCCTATATGATGCCT	TCCAGCTCCTATATGATGCCTTT
ILMN_3168423	hsa-miR-558	44.1771	0.673592	2	TGAGCTGCTGTACCAAAA	TGAGCTGCTGTACCAAAAT
ILMN_3168430	hsa-miR-587	76.5213	0.105668	6	TTCCATAGGTGATGAGTCA	TTTCCATAGGTGATGAGTCAC
ILMN_3168434	hsa-miR-1468	33.3232	0.873575	X	CTCCGTTTGCCTGTTTC	CTCCGTTTGCCTGTTTCGCTG
ILMN_3168435	HS_175	183.185	0.0617316	0	TCTCTGGCCTGTCTCCT	CTTCTCTGGCCTGTCTCCTG
ILMN_3168445	HS_137	49.1388	0.615032	0	ACTGAGGACTTCAGGAATG	ACTGAGGACTTCAGGAATG
ILMN_3168451	hsa-miR-346	112.871	0.0791485	10	TGTCTGCCCGCATGCCTG	TGTCTGCCCGCATGCCTGCCTCT
ILMN_3168453	HS_9	52.6089	0.587462	0	CCTGACCTCACTCCCGC	CCTGACCTCACTCCCGCCCCTA
ILMN_3168455	hsa-miR-770-5p	69.7818	0.518094	14	TCCAGTACCACGTGTCAG	TCCAGTACCACGTGTCAGGGCCA
ILMN_3168458	HS_257	91.3047	0.121117	0	CGGGGCGAGACGCCGGAG	CGGGGCGAGACGCCGGAG
ILMN_3168466	HS_77	39.1549	0.386251	0	CGCAGGGCGAAAGGAGGC	CGCAGGGCGAAAGGAGGC
ILMN_3168473	hsa-miR-412	90.9179	0.183986	14	ACTTCACCTGGTCCACTAG	ACTTCACCTGGTCCACTAGCCGT
ILMN_3168486	hsa-miR-621	40.4656	0.830076	13	GCTAGCAACAGCGCTTA	GGCTAGCAACAGCGCTTACCT
ILMN_3168488	hsa-miR-508-3p	107.825	0.200595	X	GATTGTAGCCTTTTGGAGT	TGATTGTAGCCTTTTGGAGTAGA
ILMN_3168490	hsa-miR-619	64.9426	0.341206	12	ACCTGGACATGTTTGTGC	GACCTGGACATGTTTGTGCCCAGT
ILMN_3168498	hsa-miR-590-5p	82.8677	0.313414	7	GAGCTTATTCATAAAAGTGCA	GAGCTTATTCATAAAAGTGCAG
ILMN_3168499	hsa-miR-518a-5p,hsa-miR-527	74.672	0.126202	19,19,19	TGCAAAGGGAAGCCCTTT	CTGCAAAGGGAAGCCCTTTC
ILMN_3168500	HS_155	63.3638	0.310295	0	AGGGGTGGCCGGGCTCGGGAA	AGGGGTGGCCGGGCTCGGGAAC
ILMN_3168501	HS_30	110.153	0.116681	0	GAAATGCAAATCCATGC	TGAAATGCAAATCCATGCAA
ILMN_3168511	hsa-miR-635	39.6352	0.728284	17	CTTGGGCACTGAAACAAT	ACTTGGGCACTGAAACAATGTCC
ILMN_3168515	hsa-miR-224	108.381	0.208837	X	AAGTCACTAGTGGTTCCGT	CAAGTCACTAGTGGTTCCGTT
ILMN_3168527	HS_111	40.0508	0.111846	0	AGGGTGGAGGTTGGCGGG	AGGGTGGAGGTTGGCGGG
ILMN_3168528	hsa-miR-562	33.0323	0.867095	2	AAAGTAGCTGTACCATTTGC	AAAGTAGCTGTACCATTTGC
ILMN_3168531	HS_132.1	74.6562	0.355978	0	GTGTGGAGCCTTCCCTCT	CTGTGTGGAGCCTTCCCTCTGTG
ILMN_3168532	HS_123	106.074	0.0727509	0	ATGCTGCGGGAAGGGGCTG	ATGCTGCGGGAAGGGGCTG
ILMN_3168709	hsa-let-7f-2*	112.132	0.107908	X	TATACAGTCTACTGTCTTTCC	CTATACAGTCTACTGTCTTTCC
ILMN_3168721	hsa-miR-106a*	50.0211	0.669531	X	CTGCAATGTAAGCACTTCTTAC	CTGCAATGTAAGCACTTCTTAC
ILMN_3168560	hsa-miR-1179	58.0046	0.573981	15	GCATTCTTTCATTGGTTGG	AAGCATTCTTTCATTGGTTGG
ILMN_3168745	hsa-miR-1182	70.9396	0.4075	1	GTCTTGGGAGGGATGTGA	GAGGGTCTTGGGAGGGATGTGAC
ILMN_3168659	hsa-miR-1183	118.547	0.0889724	7	GATGGTGAGAGTGGGCA	CACTGTAGGTGATGGTGAGAGTGGGCA
ILMN_3168717	hsa-miR-1200	57.7281	0.551158	7	CTGAGCCATTCTGAGCCT	CTCCTGAGCCATTCTGAGCCTC
ILMN_3168773	hsa-miR-1202	63.8484	0.506978	6	GCCAGCTGCAGTGGGGGA	GTGCCAGCTGCAGTGGGGGAG
ILMN_3168680	hsa-miR-1203	56.9094	0.560601	17	GGAGCCAGGATGCAGC	CCCGGAGCCAGGATGCAGCTC
ILMN_3168809	hsa-miR-1207-3p	43.7623	0.735451	8	TCAGCTGGCCCTCATTTC	TCAGCTGGCCCTCATTTC
ILMN_3168771	hsa-miR-1224-5p	74.5234	0.449202	3	GTGAGGACTCGGGAGGTGG	GTGAGGACTCGGGAGGTGG
ILMN_3168775	hsa-miR-1225-5p	122.769	0.0562609	16	TGGGTACGGCCCAGTG	GTGGGTACGGCCCAGTGGGGGG
ILMN_3168807	hsa-miR-1226	124.928	0.0708831	3	CACCAGCCCTGTGTTCCCT	TCACCAGCCCTGTGTTCCCTAG
ILMN_3168772	hsa-miR-1226*	113.598	0.0717977	3	GCATGCAGGCCTGGAT	GTGAGGGCATGCAGGCCTGGATGGGG
ILMN_3168702	hsa-miR-1227	38.6615	0.790307	19	CGTGCCACCCTTTTCCC	CGTGCCACCCTTTTCCCCAG
ILMN_3168688	hsa-miR-1236	43.9988	0.732781	6	CCTCTTCCCCTTGTCTCTCC	CCTCTTCCCCTTGTCTCTCCAG
ILMN_3168737	hsa-miR-1238	210.238	0.103693	19	CTTCCTCGTCTGTCTGCC	CTTCCTCGTCTGTCTGCCCC
ILMN_3168781	hsa-miR-124	49.4682	0.674021	8,8,20	TAAGGCACGCGGTGAA	TAAGGCACGCGGTGAATGCC
ILMN_3168704	hsa-miR-124*	36.396	0.799371	8,20,8	TCACAGCGGACCTTGAT	CGTGTTCACAGCGGACCTTGAT
ILMN_3168565	hsa-miR-1244	143.966	0.0859454	2	TAGTTGGTTTGTATGAGATGGTT	AAGTAGTTGGTTTGTATGAGATGGTT
ILMN_3168566	hsa-miR-1245	104.833	0.0838909	2	AAGTGATCTAAAGGCCTACAT	AAGTGATCTAAAGGCCTACAT
ILMN_3168585	hsa-miR-1250	75.7727	0.318847	17	GGTGCTGGATGTGGCCTT	ACGGTGCTGGATGTGGCCTTT
ILMN_3168596	hsa-miR-1252	38.4484	0.796529	12	AGAAGGAAATTGAATTCATTTA	AGAAGGAAATTGAATTCATTTA
ILMN_3168598	hsa-miR-1253	60.2544	0.539004	17	AGAGAAGAAGATCAGCCTGC	AGAGAAGAAGATCAGCCTGCA
ILMN_3168607	hsa-miR-1255a	37.2993	0.811129	4	AGGATGAGCAAAGAAAGTAGATT	AGGATGAGCAAAGAAAGTAGATT
ILMN_3168695	hsa-miR-1255b	112.042	0.118754	4,1	GGATGAGCAAAGAAAGTGGT	CGGATGAGCAAAGAAAGTGGTT
ILMN_3168608	hsa-miR-1256	95.5694	0.149413	1	GGCATTGACTTCTCACTAGCT	AGGCATTGACTTCTCACTAGCT
ILMN_3168620	hsa-miR-1258	39.7147	0.784494	2	AGTTAGGATTAGGTCGTGGAA	AGTTAGGATTAGGTCGTGGAA
ILMN_3168626	hsa-miR-1259	88.8453	0.223555	20	ATGATGACTTAGCTTT	ATATATGATGACTTAGCTTTT
ILMN_3168631	hsa-miR-1261	92.6265	0.149823	11	ATGGATAAGGCTTTGGCT	ATGGATAAGGCTTTGGCTT
ILMN_3168651	hsa-miR-1264	63.4417	0.506425	X	CAAGTCTTATTTGAGCACCTGT	CAAGTCTTATTTGAGCACCTGTT
ILMN_3168661	hsa-miR-1265	37.2772	0.808558	10	AGGATGTGGTCAAGTGTTGTT	CAGGATGTGGTCAAGTGTTGTT
ILMN_3168685	hsa-miR-1266	29.2128	0.87449	15	CCTCAGGGCTGTAGAACAG	CCTCAGGGCTGTAGAACAGGGCT
ILMN_3168697	hsa-miR-1268	85.5966	0.296205	15	GGGCGTGGTGGTGGGGG	CGGGCGTGGTGGTGGGGG
ILMN_3168726	hsa-miR-1270	63.6802	0.494387	19	CTGGAGATATGGAAGAGCTGT	CTGGAGATATGGAAGAGCTGTGT
ILMN_3168774	hsa-miR-1275	57.5058	0.594205	6	TGGGGGAGAGGCTGTC	GTGGGGGAGAGGCTGTC
ILMN_3168778	hsa-miR-1276	67.3302	0.428565	15	AAAGAGCCCTGTGGAGACA	TAAAGAGCCCTGTGGAGACA
ILMN_3168787	hsa-miR-1277	30.1078	0.868126	X	TACGTAGATATATATGTATTTT	TACGTAGATATATATGTATTTT
ILMN_3168795	hsa-miR-1278	42.4363	0.740349	1	TAGTACTGTGCATATCATCTAT	TAGTACTGTGCATATCATCTAT
ILMN_3168811	hsa-miR-1279	51.7207	0.635561	12	TCATATTGCTTCTTTC	TCATATTGCTTCTTTCT
ILMN_3168820	hsa-miR-1281	152.537	0.12548	22	TCGCCTCCTCCTCTCCC	TCGCCTCCTCCTCTCCC
ILMN_3168823	hsa-miR-1282	104.788	0.104343	15	TCGTTTGCCTTTTTCTGC	TCGTTTGCCTTTTTCTGCTT
ILMN_3168824	hsa-miR-1283	75.3787	0.367366	19,19	TCTACAAAGGAAAGCG	TCTACAAAGGAAAGCGCTTTCT
ILMN_3168849	hsa-miR-1288	70.7998	0.367295	17	GACTGCCCTGATCTGGA	TGGACTGCCCTGATCTGGAGA
ILMN_3168562	hsa-miR-129*	121.31	0.120159	7	GCCCTTACCCCAAAAAGTA	AAGCCCTTACCCCAAAAAGTAT
ILMN_3168663	hsa-miR-1321	59.8163	0.525427	X	CAGGGAGGTGAATGTGAT	CAGGGAGGTGAATGTGAT
ILMN_3168752	hsa-miR-138-1*	79.2565	0.288226	3	ACTTCACAACACCAGGGC	GCTACTTCACAACACCAGGGCC
ILMN_3168753	hsa-miR-138-2*	97.4473	0.120601	16	TTTCACGACACCAGGG	GCTATTTCACGACACCAGGGTT
ILMN_3168192	hsa-miR-144	85.0978	0.545598	17	TACAGTATAGATGATGTACT	TACAGTATAGATGATGTACT
ILMN_3168834	hsa-miR-1827	64.2949	0.461824	12	AGGCAGTAGATTGAAT	TGAGGCAGTAGATTGAAT
ILMN_3168670	hsa-miR-218-2*	74.2277	0.377732	5	GGTTCTGTCAAGCACCG	CATGGTTCTGTCAAGCACCGCG
ILMN_3168602	hsa-miR-219-1-3p	92.0657	0.203005	6	AGAGTTGAGTCTGGACGTCC	AGAGTTGAGTCTGGACGTCCCG
ILMN_3168597	hsa-miR-219-2-3p	90.4942	0.193133	9	GAATTGTGGCTGGACATCT	AGAATTGTGGCTGGACATCTGT
ILMN_3168684	hsa-miR-26a-1*	127.161	0.1068	3	CTATTCTTGGTTACTTGCACG	CCTATTCTTGGTTACTTGCACG
ILMN_3168636	hsa-miR-297	108.27	0.0961049	4	ATGTATGTGTGCATGTGCAT	ATGTATGTGTGCATGTGCATG
ILMN_3168665	hsa-miR-301b	31.0679	0.86582	22	CAATGATATTGTCAAA	CAGTGCAATGATATTGTCAAAGC
ILMN_3168782	hsa-miR-302e	34.0507	0.835098	11	TAAGTGCTTCCATGCTT	TAAGTGCTTCCATGCTT
ILMN_3168784	hsa-miR-302f	27.8716	0.884227	18	TAATTGCTTCCATGTTT	TAATTGCTTCCATGTTT
ILMN_3168655	hsa-miR-32*	162.078	0.104233	9	CAATTTAGTGTGTGTGATAT	CAATTTAGTGTGTGTGATATTT
ILMN_3168615	hsa-miR-323-5p	95.8304	0.134691	14	TGGTCCGTGGCGCGTTC	AGGTGGTCCGTGGCGCGTTCGC
ILMN_3168552	hsa-miR-338-5p	108.801	0.0664397	17	ACAATATCCTGGTGCTGAGTG	AACAATATCCTGGTGCTGAGTG
ILMN_3168754	hsa-miR-345	53.4744	0.610692	14	GACTCCTAGTCCAGGGCTC	GCTGACTCCTAGTCCAGGGCTC
ILMN_3168652	hsa-miR-34b	124.167	0.152944	11	CAATCACTAACTCCACTGCCAT	CAATCACTAACTCCACTGCCAT
ILMN_3168625	hsa-miR-374b	149.313	0.539242	X	ATATAATACAACCTGCTA	ATATAATACAACCTGCTAAGTG
ILMN_3168337	hsa-miR-488*	85.3953	0.229469	1	CCCAGATAATGGCACTCT	CCCAGATAATGGCACTCTCAA
ILMN_3167370	hsa-miR-490-5p	131.46	0.107279	7	CCATGGATCTCCAGGTG	CCATGGATCTCCAGGTGGGT
ILMN_3168554	hsa-miR-499-3p	262.887	0.0863153	20	CATCACAGCAAGTCTGTGC	AACATCACAGCAAGTCTGTGCT
ILMN_3167636	hsa-miR-508-5p	78.9594	0.334258	X	TACTCCAGAGGGCGTCA	TACTCCAGAGGGCGTCACTCATG
ILMN_3168790	hsa-miR-509-3-5p	85.2488	0.278548	X	CAGACGTGGCAATCATG	TACTGCAGACGTGGCAATCATG
ILMN_3168789	hsa-miR-509-5p	46.3141	0.71956	X,X	CTGCAGACAGTGGCAA	TACTGCAGACAGTGGCAATCA
ILMN_3168779	hsa-miR-513a-3p	191.888	0.101523	X,X	TAAATTTCACCTTTCTGAGAAG	TAAATTTCACCTTTCTGAGAAGG
ILMN_3167445	hsa-miR-513c	63.8321	0.486728	X	CTCAAGGAGGTGTCGTTT	TTCTCAAGGAGGTGTCGTTTAT
ILMN_3168546	hsa-miR-518e	77.7638	0.301469	19	AAAGCGCTTCCCTTCA	AAAGCGCTTCCCTTCAGAGTG
ILMN_3168740	hsa-miR-518f	51.1667	0.609034	19	GAAAGCGCTTCTCTTTAGAGG	GAAAGCGCTTCTCTTTAGAGG
ILMN_3168548	hsa-miR-520d-3p	62.9581	0.472415	19	AAGTGCTTCTCTTTGGTGGG	AAAGTGCTTCTCTTTGGTGGGT
ILMN_3168718	hsa-miR-526b	39.5785	0.780251	19	TGAGGGAAGCACTTTCTGT	CTCTTGAGGGAAGCACTTTCTGT
ILMN_3167709	hsa-miR-526b*	39.5074	0.791111	19	AGTGCTTCCTTTTAGAGGC	GAAAGTGCTTCCTTTTAGAGGC
ILMN_3168547	hsa-miR-541*	96.9401	0.172299	14	CTGCTGTCGGTCCCACT	AAAGGATTCTGCTGTCGGTCCCACT
ILMN_3167719	hsa-miR-545	90.0818	0.407708	X	AGCAAACATTTATTGTGTGC	TCAGCAAACATTTATTGTGTGC
ILMN_3168537	hsa-miR-548a-5p	51.8572	0.660938	8	AAAAGTAATTGCGAGTTTTACC	AAAAGTAATTGCGAGTTTTACC
ILMN_3168533	hsa-miR-548e	61.2162	0.506859	10	AAAAACTGAGACTACTTTTGCA	AAAAACTGAGACTACTTTTGCA
ILMN_3168535	hsa-miR-548g	107.009	0.102289	4	AAAACTGTAATTACTTTTGTAC	AAAACTGTAATTACTTTTGTAC
ILMN_3168536	hsa-miR-548h	46.5268	0.713066	8,16,17,14	GTAATCGCGGTTTTTGTC	AAAAGTAATCGCGGTTTTTGTC
ILMN_3168538	hsa-miR-548i	64.4077	0.464964	3,X,4,8	AAAGTAATTGCGGATT	AAAAGTAATTGCGGATTTTGCC
ILMN_3168539	hsa-miR-548j	70.2291	0.387792	22	AAAAGTAATTGCGGTCTTT	AAAAGTAATTGCGGTCTTTGGT
ILMN_3168542	hsa-miR-548k	71.7338	0.366767	11	AAAAGTACTTGCGGAT	AAAAGTACTTGCGGATTTTGCT
ILMN_3168543	hsa-miR-548l	117.601	0.0937705	11	AAGTATTTGCGGGTTTTGTC	AAAAGTATTTGCGGGTTTTGTC
ILMN_3168639	hsa-miR-548n	45.5296	0.749211	7	CAAAAGTAATTGTGGATT	CAAAAGTAATTGTGGATTTTGT
ILMN_3168671	hsa-miR-548o	56.0848	0.619072	7	CCAAAACTGCAGTTACTTTTGC	CCAAAACTGCAGTTACTTTTGC
ILMN_3168793	hsa-miR-548p	101.246	0.0855741	5	TAGCAAAAACTGCAGTTA	TAGCAAAAACTGCAGTTACTTT
ILMN_3168627	hsa-miR-556-3p	30.5367	0.862562	1	ATATTACCATTAGCTCATCTTT	ATATTACCATTAGCTCATCTTT
ILMN_3168780	hsa-miR-582-3p	98.6414	0.329586	5	AACTGGTTGAACAACTGAACC	TAACTGGTTGAACAACTGAACC
ILMN_3168831	hsa-miR-589	52.9679	0.642793	7	TGAGAACCACGTCTGCTCT	TGAGAACCACGTCTGCTCTGAG
ILMN_3167439	hsa-miR-589*	58.1169	0.540466	7	CAGAACAAATGCCGGTT	TCAGAACAAATGCCGGTTCCCAGA
ILMN_3168785	hsa-miR-590-3p	52.4345	0.653673	7	TAATTTTATGTATAAGCTAGT	TAATTTTATGTATAAGCTAGT
ILMN_3168617	hsa-miR-616	32.6636	0.847713	12	ATTGGAGGGTTTGAGCAG	AGTCATTGGAGGGTTTGAGCAG
ILMN_3167770	hsa-miR-616*	44.8309	0.720652	12	ACTCAAAACCCTTCAGTGA	ACTCAAAACCCTTCAGTGACTT
ILMN_3167185	hsa-miR-629*	33.1669	0.845297	15	TTCTCCCAACGTAAGCC	GTTCTCCCAACGTAAGCCCAGC
ILMN_3168606	hsa-miR-671-5p	61.0473	0.516358	7	GCCCTGGAGGGGCTGGA	AGGAAGCCCTGGAGGGGCTGGAG
ILMN_3168645	hsa-miR-7-2*	34.6472	0.832865	15	CAACAAATCCCAGTCTACCTAA	CAACAAATCCCAGTCTACCTAA
ILMN_3167953	hsa-miR-873	105.92	0.190902	9	CAGGAACTTGTGAGTCTCC	GCAGGAACTTGTGAGTCTCCT
ILMN_3168690	hsa-miR-875-3p	89.309	0.167498	8	CCTGGAAACACTGAGGTTG	CCTGGAAACACTGAGGTTGTG
ILMN_3168817	hsa-miR-877*	102.11	0.159173	6	TTCTCCCTCCTCCCAG	TCCTCTTCTCCCTCCTCCCAG
ILMN_3168788	hsa-miR-888	93.093	0.154765	X	TACTCAAAAAGCTGTCAGTCA	TACTCAAAAAGCTGTCAGTCA
ILMN_3168744	hsa-miR-888*	45.4341	0.742212	X	TGACACCTCTTTGGGTGA	GACTGACACCTCTTTGGGTGAA
ILMN_3168838	hsa-miR-891b	30.6962	0.864177	X	CTTACCTGAGTCATTGA	TGCAACTTACCTGAGTCATTGA
ILMN_3168660	hsa-miR-892a	37.1829	0.806754	X	CACTGTGTCCTTTCTGCG	CACTGTGTCCTTTCTGCGTAG
ILMN_3168658	hsa-miR-892b	46.1758	0.727016	X	CACTGGCTCCTTTCTGGGTAGA	CACTGGCTCCTTTCTGGGTAGA
ILMN_3167527	hsa-miR-920	103.06	0.0888736	12	GGAGCTGTGGAAGCAGTA	GGGGAGCTGTGGAAGCAGTA
ILMN_3168763	hsa-miR-92a-2*	32.4079	0.849073	X	GTGGGGATTTGTTGCATTA	GGGTGGGGATTTGTTGCATTAC
ILMN_3168678	hsa-miR-935	141.079	0.0589272	19	CAGTTACCGCTTCCGCTAC	CCAGTTACCGCTTCCGCTACCGC
ILMN_3168575	hsa-miR-936	85.7682	0.194607	10	TAGAGGGAGGAATCGCAG	ACAGTAGAGGGAGGAATCGCAG
ILMN_3168629	hsa-miR-937	37.6635	0.811352	8	TCCGCGCTCTGACTCT	ATCCGCGCTCTGACTCTCTGCC
ILMN_3168720	hsa-miR-943	93.3279	0.142017	4	TGACTGTTGCCGTCCTCC	CTGACTGTTGCCGTCCTCCAG
ILMN_3168551	hsa-miR-944	38.8913	0.790224	3	AAATTATTGTACATCGGATGA	AAATTATTGTACATCGGATGAG

## Sheet: miR detected p>0.05-WBC
SYMBOL	TARGET ID	AV.NORMALIZED INTENSITY	DETECTION P-VALUES	CHROMOSOME	PROBESEQ	TARGETMATURESEQS
ILMN_3166952	HS_211	33.9683	0.695566	0	ATTGGAATCCCCGCTAG	ATTGGAATCCCCGCTAGAGCGTG
ILMN_3166959	hsa-miR-515-5p	547.204	0.727322	19,19	TCTCCAAAAGAAAGCACTT	TTCTCCAAAAGAAAGCACTTTCTG
ILMN_3166964	HS_95	225.629	0.414808	0	CTGTGCTACAGTGTTCTGGT	CTGTGCTACAGTGTTCTGGTG
ILMN_3166965	hsa-miR-383	323.63	0.204592	8	GATCAGAAGGTGATTGTGG	AGATCAGAAGGTGATTGTGGCT
ILMN_3166967	HS_196.1	64.8433	0.11548	0	AGAGGAGGAGGAGGAGG	AAGAGGAGGAGGAGGAGGAT
ILMN_3166972	HS_11.1	42.8006	0.481716	0	TACACTGACGGAGCCAG	TACACTGACGGAGCCAGC
ILMN_3166980	HS_121	107.098	0.13974	0	AAAGGGTGTCAGAAAACG	AAAGGGTGTCAGAAAACG
ILMN_3166982	hsa-miR-599	7135.68	0.70972	8	GTTGTGTCAGTTTATCAAAC	GTTGTGTCAGTTTATCAAAC
ILMN_3166984	hsa-miR-555	25.0695	0.719971	1	GGGTAAGCTGAACCTCTG	AGGGTAAGCTGAACCTCTGAT
ILMN_3166990	HS_179	56.0412	0.190192	0	TGAGGTAGTAGTTTGAATG	TGAGGTAGTAGTTTGAATG
ILMN_3166995	HS_215	36.3873	0.627649	0	ATGTCACTCGGCTCGGC	ATGTCACTCGGCTCGGCCCAC
ILMN_3167021	HS_129	35.3492	0.719559	0	AGGAGTGTTTGCGGGGAG	AGGAGTGTTTGCGGGGAGGG
ILMN_3167038	hsa-miR-766	44.44	0.388249	X	CAGCCCCACAGCCTCAG	ACTCCAGCCCCACAGCCTCAGC
ILMN_3167039	hsa-miR-568	64.6459	0.312671	3	ATGTATAAATGTATACACAC	ATGTATAAATGTATACACAC
ILMN_3167041	HS_195	32.7625	0.781848	0	GGGAAGAGAGAGAATGGA	GGGAAGAGAGAGAATGGAAC
ILMN_3167050	hsa-miR-452	248.071	0.278422	X	GTTTGCAGAGGAAACTGA	AACTGTTTGCAGAGGAAACTGA
ILMN_3167051	HS_258	51.4494	0.262861	0	GGATGGCTCCAGTGGAG	GGGATGGCTCCAGTGGAGGA
ILMN_3167054	HS_49	141.835	0.261564	0	CTCTCTGGTGACTGGACC	TCTCTCTGGTGACTGGACCTG
ILMN_3167055	HS_44.1	95.6378	0.590126	0	GGGAAAAGAGCTAGGAAAG	GGGAAAAGAGCTAGGAAAG
ILMN_3167068	HS_220	53.5311	0.204714	0	ATGGTCCAGGACCTGGT	CCATGGTCCAGGACCTGGTG
ILMN_3167075	hsa-miR-520f	32.4462	0.807275	19	TGCTTCCTTTTAGAGGGTT	AAGTGCTTCCTTTTAGAGGGTT
ILMN_3167080	HS_64	51.3207	0.356636	0	CCTCTCCCTCCTTGCTC	TCCCTCTCCCTCCTTGCTCC
ILMN_3167097	HS_261.1	34.9461	0.725824	0	TCCTGTGCTGTGCTGCC	TCCTGTGCTGTGCTGCCCC
ILMN_3167109	hsa-miR-561	48.3348	0.335056	2	CAAAGTTTAAGATCCTTGAAG	CAAAGTTTAAGATCCTTGAAGT
ILMN_3167110	hsa-miR-579	103.848	0.230762	5	TTCATTTGGTATAAACCGC	TTCATTTGGTATAAACCGCGATT
ILMN_3167129	hsa-miR-202*:9.1	61.8598	0.116411	0	TTTCCTATGCATATACTTCTTT	TTTCCTATGCATATACTTCTTT
ILMN_3167135	hsa-miR-208a	154.752	0.375188	14	ATAAGACGAGCAAAAAGCTT	ATAAGACGAGCAAAAAGCTTGT
ILMN_3167137	hsa-miR-567	57.9484	0.097773	3	GTATGTTCTTCCAGGACAGA	AGTATGTTCTTCCAGGACAGAAC
ILMN_3167139	HS_198	196.093	0.798361	0	ACACTGTCCCCTTCTCC	ACACTGTCCCCTTCTCCCCAG
ILMN_3167141	hsa-miR-622	67.9697	0.414224	13	CAGTCTGCTGAGGTTGG	ACAGTCTGCTGAGGTTGGAGC
ILMN_3167142	HS_13	105.07	0.46579	0	AGATGACCTGGTCACCG	AGATGACCTGGTCACCGTG
ILMN_3167145	hsa-miR-626	182.684	0.352529	15	AGCTGTCTGAAAATGTCTT	AGCTGTCTGAAAATGTCTT
ILMN_3167146	hsa-miR-593*	52.624	0.19483	7	ACCAGCCAGGCATTGCT	AGGCACCAGCCAGGCATTGCTCAGC
ILMN_3167151	hsa-miR-553	58.377	0.165298	1	AAAACGGTGAGATTTTGTT	AAAACGGTGAGATTTTGTTTT
ILMN_3167155	HS_305_b	92.1858	0.43776	0	TCTCCTAACCTCGCTCTC	CCTCTCCTAACCTCGCTCTCG
ILMN_3167164	hsa-miR-371-3p	224.881	0.125024	19	TGCCGCCATCTTTTGAGT	AAGTGCCGCCATCTTTTGAGTGT
ILMN_3167169	HS_127.1	46.2798	0.407675	0	CTGCCATGTCTAAGAAGAAA	CTGCCATGTCTAAGAAGAAAAC
ILMN_3167172	HS_117	54.7145	0.272942	0	CCGCACCAAGAGGCCGCC	CCGCACCAAGAGGCCGCC
ILMN_3167185	hsa-miR-629*	27.4311	0.888354	15	TTCTCCCAACGTAAGCC	GTTCTCCCAACGTAAGCCCAGC
ILMN_3167200	hsa-miR-802	4797.13	0.145121	21	CAGTAACAAAGATTCATCCTT	CAGTAACAAAGATTCATCCTTGT
ILMN_3167202	HS_280_a	50.8186	0.263714	0	TTCAGCCAGGCTAGTGC	TTCAGCCAGGCTAGTGCA
ILMN_3167209	HS_104	174.151	0.331775	0	ACCCCTTCGGCTGCTGGG	ACCCCTTCGGCTGCTGGG
ILMN_3167213	HS_107	36.3139	0.693976	0	CCACTGATCTCGGTCGA	GCCACTGATCTCGGTCGA
ILMN_3167219	hsa-miR-891a	35.0175	0.692452	X	CAACGAACCTGAGCCAC	TGCAACGAACCTGAGCCACTGA
ILMN_3167241	hsa-miR-518b	58.6004	0.253624	19	GCGCTCCCCTTTAGAGGT	CAAAGCGCTCCCCTTTAGAGGT
ILMN_3167249	HS_56	54.0421	0.269766	0	TTGGCGCCGGCAATGGCAGGA	TTGGCGCCGGCAATGGCAGGA
ILMN_3167251	HS_55	36.0196	0.676975	0	CCTCGGCCCCTCCCTACCCTG	CCTCGGCCCCTCCCTACCCTG
ILMN_3167267	hsa-miR-373*	228.78	0.63658	19	TCAAAATGGGGGCGCTTT	ACTCAAAATGGGGGCGCTTTCC
ILMN_3167272	hsa-miR-489	25.8989	0.87627	7	GTGACATCACATATACGGC	GTGACATCACATATACGGCAGC
ILMN_3167277	HS_242	182.812	0.149054	0	TGAGAAGGCACAGCTTG	TGAGAAGGCACAGCTTGCA
ILMN_3167280	HS_218	32.1018	0.804231	0	GACTCGCCCTATGGGTG	GACTCGCCCTATGGGTGGGA
ILMN_3167286	hsa-miR-639	33.4519	0.785875	19	ATCGCTGCGGTTGCGA	ATCGCTGCGGTTGCGAGCGCTGT
ILMN_3167287	hsa-miR-576-5p	55.0035	0.173963	4	ATTCTAATTTCTCCACGTCTT	ATTCTAATTTCTCCACGTCTTT
ILMN_3167289	HS_74	78.2425	0.0543317	0	TTCCGGTCGCCTCGGCCCA	TTCCGGTCGCCTCGGCCCA
ILMN_3167304	HS_1	35.1754	0.722788	0	GATGCTGGGGAGCCATG	GGGATGCTGGGGAGCCATGG
ILMN_3167310	HS_63	55.4643	0.102423	0	AGATTCCCAGAGTGGGA	CAGATTCCCAGAGTGGGA
ILMN_3167315	hsa-miR-649	60.6753	0.433748	22	AAACCTGTGTTGTTCAAGAG	AAACCTGTGTTGTTCAAGAGTC
ILMN_3167319	hsa-let-7f-1*	647.247	0.79905	9	CTATACAATCTATTGCCTTC	CTATACAATCTATTGCCTTCCC
ILMN_3167329	HS_161	36.0169	0.705064	0	ATGAAGGTAGTAGGATTGTA	ATGAAGGTAGTAGGATTGTA
ILMN_3167332	HS_146.1	257.007	0.0982229	0	ACTTGAGGGTCGGGGGTT	ACTTGAGGGTCGGGGGTTC
ILMN_3167336	hsa-miR-637	45.5547	0.454271	19	TGGGGGCTTTCGGGCT	ACTGGGGGCTTTCGGGCTCTGCGT
ILMN_3167342	HS_75.1	60.4625	0.232649	0	TGAGGTAAGGAGGCTGTA	TGAGGTAAGGAGGCTGTA
ILMN_3167343	HS_183.1	25.2674	0.906167	0	GGAGGAACCGCCAACAG	CCCGGAGGAACCGCCAACAGC
ILMN_3167357	HS_264.1	110.371	0.767461	0	AGCCAGTGTCCAGGTTCT	TGAGCCAGTGTCCAGGTTCT
ILMN_3167363	hsa-miR-211	150.38	0.083669	15	TTCCCTTTGTCATCCTTC	TTCCCTTTGTCATCCTTCGCCT
ILMN_3167370	hsa-miR-490-5p	41.6181	0.284548	7	CCATGGATCTCCAGGTG	CCATGGATCTCCAGGTGGGT
ILMN_3167382	hsa-miR-565:9.1	32.6262	0.802435	0	TGGCTCGCGATGTCTGT	GGCTGGCTCGCGATGTCTGTTT
ILMN_3167389	HS_82.1	34.1264	0.751046	0	CAGGCTGGGACCACTCT	GCCCAGGCTGGGACCACTCTG
ILMN_3167391	hsa-miR-633	34.0301	0.775366	17	CTAATAGTATCTACCACAATAAA	CTAATAGTATCTACCACAATAAA
ILMN_3167398	HS_57.1	38.1795	0.393318	0	GTTCCTTGTCCGTCCTT	CCGTTCCTTGTCCGTCCTT
ILMN_3167404	HS_55.1	106.509	0.162265	0	GGCCCCTCCCTACCCTGCC	GGCCCCTCCCTACCCTGCC
ILMN_3167405	HS_284	266.274	0.812321	0	GAGTTGGAGGCCGGAGG	GAGTTGGAGGCCGGAGGG
ILMN_3167406	hsa-miR-577	34.7819	0.735966	4	TAGATAAAATATTGGTACCTG	TAGATAAAATATTGGTACCTG
ILMN_3167416	HS_73.1	77.1155	0.0982088	0	GTGCACATCCCTGCTAC	TGTGCACATCCCTGCTACA
ILMN_3167433	hsa-miR-575	391.527	0.901403	4	GAGCCAGTTGGACAGGA	GAGCCAGTTGGACAGGAGC
ILMN_3167439	hsa-miR-589*	394.187	0.287012	7	CAGAACAAATGCCGGTT	TCAGAACAAATGCCGGTTCCCAGA
ILMN_3167440	HS_67	32.6377	0.611289	0	TGTGTTGATGTGAATGGA	TGTGTTGATGTGAATGGA
ILMN_3167460	HS_69	24.7904	0.910043	0	GCTGCCATTGATCAAAC	AGGCTGCCATTGATCAAAC
ILMN_3167461	hsa-miR-720	22811	15.2603	3	TCTCGCTGGGGCCTCC	TCTCGCTGGGGCCTCCA
ILMN_3167463	hsa-miR-373	156.776	0.259072	19	GAAGTGCTTCGATTTTGG	GAAGTGCTTCGATTTTGGGGTGT
ILMN_3167466	HS_143	197.531	0.511993	0	TCCGAGGGGGAGCCATTGC	TCCGAGGGGGAGCCATTGC
ILMN_3167469	HS_60	52.4868	0.185385	0	AGGGAAAATTCTGGAATGT	CGAGGGAAAATTCTGGAATGTGA
ILMN_3167470	HS_151.1	24.9183	0.900451	0	GTAGTAGCCCGTAGGGG	GTAGTAGCCCGTAGGGGC
ILMN_3167478	hsa-miR-217	86.7049	0.269088	2	ACTGCATCAGGAACTGATT	TACTGCATCAGGAACTGATTGGA
ILMN_3167484	hsa-miR-595	326.565	0.712842	7	AAGTGTGCCGTGGTGTG	GAAGTGTGCCGTGGTGTGTCT
ILMN_3167485	hsa-miR-640	54.9273	0.155143	19	ATGATCCAGGAACCTGC	ATGATCCAGGAACCTGCCTCT
ILMN_3167493	hsa-miR-634	57.9852	0.518939	17	ACCAGCACCCCAACTTT	AACCAGCACCCCAACTTTGGAC
ILMN_3167497	HS_26.1	57.6814	0.186683	0	TCTGTGCTTCACCCCTA	TCTGTGCTTCACCCCTACCCAG
ILMN_3167500	hsa-miR-608	67.3231	0.106022	10	GTGGTGTTGGGACAGCT	AGGGGTGGTGTTGGGACAGCTCCGT
ILMN_3167509	hsa-miR-363*	2654.57	0.554955	X	GTGGATCACGATGCAATT	CGGGTGGATCACGATGCAATTT
ILMN_3167512	HS_135	61.6317	0.147919	0	TGGGTGGGTGGTGGGCTG	TGGGTGGGTGGTGGGCTG
ILMN_3167515	hsa-miR-586	53.5605	0.120853	6	ATGCATTGTATTTTTAGGTCC	TATGCATTGTATTTTTAGGTCC
ILMN_3167524	hsa-miR-650	132.603	0.0629066	22	AGGAGGCAGCGCTCTCA	AGGAGGCAGCGCTCTCAGGAC
ILMN_3167526	HS_101	43.8627	0.134777	0	TCCTGTCTGTTCTCCCC	ATCCTGTCTGTTCTCCCCA
ILMN_3167527	hsa-miR-920	118.161	0.141228	12	GGAGCTGTGGAAGCAGTA	GGGGAGCTGTGGAAGCAGTA
ILMN_3167532	hsa-miR-492	28.2017	0.683289	12	GACCTGCGGGACAAGATT	AGGACCTGCGGGACAAGATTCTT
ILMN_3167542	HS_187	568.303	0.100935	0	TGGGCAACAGTCTGGGG	TGGGCAACAGTCTGGGGCC
ILMN_3167544	HS_286_a	124.789	0.80663	0	ATGGTTGACCAGAGAGC	ATGGTTGACCAGAGAGCA
ILMN_3167545	HS_115	35.4752	0.722328	0	AATGTGGAAGTGGTCTGA	AATGTGGAAGTGGTCTGA
ILMN_3167562	HS_112	51.0109	0.442965	0	AGTCCTCCGGCCCTTCCTCCC	AGTCCTCCGGCCCTTCCTCCC
ILMN_3167580	hsa-miR-644	40.622	0.560748	20	AGTGTGGCTTTCTTAGAGC	AGTGTGGCTTTCTTAGAGC
ILMN_3167590	HS_91.1	37.2877	0.505426	0	TCCGTCGCAGCAGTCGCTG	TCCGTCGCAGCAGTCGCTG
ILMN_3167593	hsa-miR-183*	49.8922	0.22294	7	TGAATTACCGAAGGGCC	GTGAATTACCGAAGGGCCATAA
ILMN_3167594	hsa-miR-662	214.917	0.258058	16	CCCACGTTGTGGCCCA	TCCCACGTTGTGGCCCAGCAG
ILMN_3167595	HS_278	30.443	0.829504	0	TGCGCGTCCCAGATGCCCAA	TGCGCGTCCCAGATGCCCAA
ILMN_3167598	hsa-miR-511	59.6055	0.171112	10,10	GTGTCTTTTGCTCTGCAG	GTGTCTTTTGCTCTGCAGTCA
ILMN_3167604	HS_253	107.192	0.673186	0	AGCGGTCCGGGTCGAACCAG	AGCGGTCCGGGTCGAACCAG
ILMN_3167606	hsa-miR-801:9.1	56.4169	0.160021	0	GCTCTGCGTGCGGAATC	GATTGCTCTGCGTGCGGAATCGAC
ILMN_3167617	hsa-miR-520b,hsa-miR-520c-3p,hsa-miR-520f	72.4187	0.27447	19,19,19	GTGCTTCCTTTTAGAGGG	AAAGTGCTTCCTTTTAGAGGG
ILMN_3167629	hsa-miR-601	42.5218	0.512153	9	TGGTCTAGGATTGTTGGAG	TGGTCTAGGATTGTTGGAGGAG
ILMN_3167633	HS_190	16189.5	0.203382	0	GGTGACGGGTGGCCGTGC	GGTGACGGGTGGCCGTGC
ILMN_3167636	hsa-miR-508-5p	60.9182	0.166058	X	TACTCCAGAGGGCGTCA	TACTCCAGAGGGCGTCACTCATG
ILMN_3167655	hsa-miR-556-5p	245.047	0.887661	1	GATGAGCTCATTGTAATATG	GATGAGCTCATTGTAATATGAG
ILMN_3167659	hsa-miR-1537	4832.16	0.226558	1	AAACCGTCTAGTTACAGTTGT	AAAACCGTCTAGTTACAGTTGT
ILMN_3167669	hsa-miR-325	881.954	0.232183	X	CCTAGTAGGTGTCCAGTAAGT	CCTAGTAGGTGTCCAGTAAGTGT
ILMN_3167675	hsa-miR-1231	174.185	0.214125	1	GTGTCTGGGCGGACAGCTG	GTGTCTGGGCGGACAGCTGC
ILMN_3167678	HS_159	39.8101	0.573221	0	CTGGGAGGGAGAAGAAA	GGCTGGGAGGGAGAAGAAAT
ILMN_3167684	HS_170	220.997	0.199085	0	GGGGGAGGAGGAAGGAC	TGGGGGAGGAGGAAGGAC
ILMN_3167685	hsa-miR-139-3p	738.541	0.407359	11	GGAGACGCGGCCCTGTTG	GGAGACGCGGCCCTGTTGGAGT
ILMN_3167690	hsa-miR-181d	55.3891	0.506879	19	AACATTCATTGTTGTCGGT	AACATTCATTGTTGTCGGTGGGT
ILMN_3167698	hsa-miR-184	230.311	0.910519	15	TGGACGGAGAACTGATAAG	TGGACGGAGAACTGATAAGGGT
ILMN_3167699	hsa-let-7b*	966.202	0.877388	22	CTATACAACCTACTGCCTTC	CTATACAACCTACTGCCTTCCC
ILMN_3167707	HS_59	34.2645	0.735847	0	TTCTCGAGCCTTGAGTG	CCTTCTCGAGCCTTGAGTG
ILMN_3167709	hsa-miR-526b*	57.6031	0.179462	19	AGTGCTTCCTTTTAGAGGC	GAAAGTGCTTCCTTTTAGAGGC
ILMN_3167712	hsa-miR-611	393.317	0.679674	11	AGGACCCCTCGGGGTCT	GCGAGGACCCCTCGGGGTCTGAC
ILMN_3167719	hsa-miR-545	161.702	0.0979687	X	AGCAAACATTTATTGTGTGC	TCAGCAAACATTTATTGTGTGC
ILMN_3167733	HS_194	31.5757	0.802733	0	GCCCTGTCTCCCGCTAG	TGCTCGCCCTGTCTCCCGCTAG
ILMN_3167742	HS_162	36.6033	0.68769	0	ACAAGTCAGGCATCAAAT	ACAAGTCAGGCATCAAAT
ILMN_3167753	hsa-miR-520d:9.1	34.7819	0.605369	0	GCTTCTCTTTGGTGGGTT	AAAGTGCTTCTCTTTGGTGGGTT
ILMN_3167757	hsa-miR-518f:9.1	28.2985	0.815406	0	GCGCTTCTCTTTAGAGGA	AAAGCGCTTCTCTTTAGAGGA
ILMN_3167770	hsa-miR-616*	2188.58	0.778184	12	ACTCAAAACCCTTCAGTGA	ACTCAAAACCCTTCAGTGACTT
ILMN_3167776	HS_53	786.611	0.2541	0	CAGCCCGGAGCCCGGACCCCA	CAGCCCGGAGCCCGGACCCCA
ILMN_3167782	HS_83.1	794.398	0.722012	0	GGGTTAGAGCTGTGGGT	TTGCGGGGGTTAGAGCTGTGGGTG
ILMN_3167792	HS_197	45.5276	0.428198	0	CTCTCCCGAAGCTGTTC	CCCGCTCTCCCGAAGCTGTTCG
ILMN_3167794	hsa-miR-432*	3476.45	0.421422	14	CTGGATGGCTCCTCCATG	CTGGATGGCTCCTCCATGTCT
ILMN_3167800	HS_140	44.4397	0.438978	0	CCTGCCTGTACATGTGAA	CCTGCCTGTACATGTGAA
ILMN_3167813	HS_61	698.336	0.89662	0	TAACAAACACCTGTAAAACA	TAACAAACACCTGTAAAACA
ILMN_3167815	hsa-miR-570	519.541	0.203396	3	GAAAACAGCAATTACCTTTG	CGAAAACAGCAATTACCTTTGC
ILMN_3167827	hsa-miR-885-3p	89.0948	0.115339	3	AGCGGGGTGTAGTGGATA	AGGCAGCGGGGTGTAGTGGATA
ILMN_3167830	HS_79.1	56.7385	0.168449	0	TGTGCAGTACTCACCCC	TGTGCAGTACTCACCCCCTCCG
ILMN_3167831	hsa-miR-520d-5p	46.1222	0.0829085	19	TACAAAGGGAAGCCCTTT	CTACAAAGGGAAGCCCTTTC
ILMN_3167836	HS_8	218.628	0.27333	0	TGCTGACTGCCCGCCTTGCCC	TGCTGACTGCCCGCCTTGCCCACAG
ILMN_3167844	hsa-miR-630	2766.93	0.699336	15	GTATTCTGTACCAGGGAAGG	AGTATTCTGTACCAGGGAAGGT
ILMN_3167849	hsa-miR-552	34.144	0.744829	1	AACAGGTGACTGGTTAGACA	AACAGGTGACTGGTTAGACAA
ILMN_3167853	hsa-miR-1233	500.921	0.564035	15	TGAGCCCTGTCCTCCCGCA	TGAGCCCTGTCCTCCCGCAG
ILMN_3167862	HS_216	82.4991	0.287329	0	GTGGTGGGCACAGAATC	GTGGTGGGCACAGAATCTGGA
ILMN_3167868	HS_154	30.4894	0.47746	0	GGAAAAGGAAGGGGGAG	GGGAAAAGGAAGGGGGAGGA
ILMN_3167877	HS_88	115.277	0.707887	0	CTCCTCCAGCGGATCCC	CTCCTCCAGCGGATCCCGC
ILMN_3167879	HS_251.1	60.1482	0.37685	0	GTGATGTTTTGCCAGGA	CTGTGATGTTTTGCCAGGAAA
ILMN_3167880	HS_255	65.9294	0.072723	0	CTGAGCTCGCGGCCAGCG	CTGAGCTCGCGGCCAGCG
ILMN_3167881	HS_76	47.9653	0.533739	0	AGGGGGAAAGGAGGAGG	AGGGGGAAAGGAGGAGGA
ILMN_3167882	HS_50	72.1673	0.2405	0	AGATGGAGGGTGGCAAT	CAGATGGAGGGTGGCAATGTG
ILMN_3167883	hsa-miR-588	55.9243	0.198712	6	TTGGCCACAATGGGTTA	TTGGCCACAATGGGTTAGAAC
ILMN_3167886	HS_35	148.851	0.305332	0	CTGGGTGAGAGCGGGAG	CTGGGTGAGAGCGGGAGG
ILMN_3167893	hsa-miR-767-3p	36.8651	0.68728	X	CTCATACCCCATGGTTTC	TCTGCTCATACCCCATGGTTTCT
ILMN_3167896	hsa-miR-513:9.1	83.4515	0.469462	0	CACAGGGAGGTGTCATTT	TTCACAGGGAGGTGTCATTTAT
ILMN_3167914	hsa-miR-422a	2388.33	0.880635	15	CTGGACTTAGGGTCAGAAG	ACTGGACTTAGGGTCAGAAGGC
ILMN_3167920	hsa-miR-147	12363.5	0.732383	9	GTGTGTGGAAATGCTTCTG	GTGTGTGGAAATGCTTCTGC
ILMN_3167926	HS_85.1	46.8164	0.385484	0	AGTGTATTGCTAGCGGCT	AGGCAGTGTATTGCTAGCGGCTG
ILMN_3167937	hsa-miR-519c-3p	122.259	0.172471	19	AAGTGCATCTTTTTAGAGGA	AAAGTGCATCTTTTTAGAGGAT
ILMN_3167939	HS_66	32.1639	0.802362	0	TCACAGTGAACCTGTCAT	TCACAGTGAACCTGTCAT
ILMN_3167953	hsa-miR-873	1628	0.344688	9	CAGGAACTTGTGAGTCTCC	GCAGGAACTTGTGAGTCTCCT
ILMN_3167955	HS_202.1	10763.1	0.355289	0	GCTACATCTGTCTGCTGA	GCTACATCTGTCTGCTGA
ILMN_3167958	HS_124	28.2477	0.824312	0	AAAAGAACATGGGTTGAG	AAAAGAACATGGGTTGAG
ILMN_3167959	hsa-miR-765	44.5671	0.0683509	1	AGGAGAAGGAAGGTGATG	TGGAGGAGAAGGAAGGTGATG
ILMN_3167986	HS_58	44.3932	0.475344	0	GGACCCTGGTTTGAGGA	GGGACCCTGGTTTGAGGA
ILMN_3168001	hsa-miR-520a-5p	53.398	0.153415	19	CTCCAGAGGGAAGTACTTTC	CTCCAGAGGGAAGTACTTTCT
ILMN_3168004	hsa-miR-569	61.8313	0.118645	3	AGTTAATGAATCCTGGAAAG	AGTTAATGAATCCTGGAAAGT
ILMN_3168008	hsa-miR-659	64.2425	0.285079	22	TTGGTTCAGGGAGGGTC	CTTGGTTCAGGGAGGGTCCCCA
ILMN_3168009	hsa-miR-620	55.5142	0.175999	12	ATGGAGATAGATATAGAAAT	ATGGAGATAGATATAGAAAT
ILMN_3168010	HS_70	28.7624	0.849593	0	CTGGAGTTTGGGGAGCC	CTGGAGTTTGGGGAGCCA
ILMN_3168018	hsa-miR-934	34.9029	0.156076	X	TGTCTACTACTGGAGACA	TGTCTACTACTGGAGACACTGG
ILMN_3168032	HS_283_b	29.1643	0.857829	0	CTCTAGGGAAGAGAAGGTTG	CCTCTAGGGAAGAGAAGGTTGG
ILMN_3168038	HS_10	67.2233	0.331542	0	ACTGGAGATATGGAAGAGCT	ACTGGAGATATGGAAGAGCTG
ILMN_3168039	hsa-miR-124a:9.1	75.9442	0.637258	0	TTAAGGCACGCGGTGAAT	TTAAGGCACGCGGTGAATGCCA
ILMN_3168044	HS_92	94.8368	0.225714	0	GAAAACCGTCTAGTTACAGTT	GAAAACCGTCTAGTTACAGTTG
ILMN_3168047	HS_3	31.3845	0.805879	0	CTCCTCCTGCCTGACCC	CTCCTCCTGCCTGACCCCCCA
ILMN_3168063	HS_182.1	45.0331	0.438539	0	CCTTCCTCCCTGCCCAG	TCCCCTTCCTCCCTGCCCAG
ILMN_3168070	hsa-miR-653:9.1	1086.04	0.329437	0	TTGAAACAATCTCTACTGAAC	TTGAAACAATCTCTACTGAAC
ILMN_3168072	hsa-miR-548d-5p	294.589	0.282018	17,8	AGTAATTGTGGTTTTTGCC	AAAAGTAATTGTGGTTTTTGCC
ILMN_3168075	hsa-miR-518e*,hsa-miR-519a*,hsa-miR-519b-5p,hsa-miR-519c-5p,hsa-miR-522*,hsa-miR-523*	51.7909	0.449638	19,19,19,19,19,19	CTCTAGAGGGAAGCGCTT	CTCTAGAGGGAAGCGCTTTCTG
ILMN_3168084	HS_269	44.706	0.0983563	0	ATGGGGCTGTACCCGAT	TGGCCATGGGGCTGTACCCGAT
ILMN_3168087	hsa-miR-510	187.358	0.380946	X	TACTCAGGAGAGTGGCAAT	TACTCAGGAGAGTGGCAATCAC
ILMN_3168097	hsa-miR-658	44.1232	0.464127	22	GAGGGAAGTAGGTCCGTT	GGCGGAGGGAAGTAGGTCCGTTGGT
ILMN_3168098	HS_46	69.3727	0.523385	0	TGCTGGCTTGCACCGTGA	TGCTGGCTTGCACCGTGA
ILMN_3168104	HS_12	58.6718	0.153226	0	TGGCCGGGGAGGGACGCTGC	TGGCCGGGGAGGGACGCTGC
ILMN_3168108	hsa-miR-638	77.6175	0.267595	19	GGGATCGCGGGCGGGT	AGGGATCGCGGGCGGGTGGCGGCCT
ILMN_3168109	hsa-miR-1298	43.2247	0.352306	X	CATTCGGCTGTCCAGAT	TTCATTCGGCTGTCCAGATGTA
ILMN_3168118	hsa-miR-1228*	4322.11	4.44961	12	GGCGGGGGCAGGTGTGTG	GTGGGCGGGGGCAGGTGTGTG
ILMN_3168122	HS_24	41.5458	0.563792	0	CTGTCCCCATGTCATGA	CTGTCCCCATGTCATGAAGGA
ILMN_3168129	hsa-miR-517*	31.0547	0.301354	19,19,19	CCTCTAGATGGAAGCACTG	CCTCTAGATGGAAGCACTGTCT
ILMN_3168134	HS_273	46.6778	0.362533	0	ACGCCCCTTCTGATTCT	TGACGCCCCTTCTGATTCTG
ILMN_3168147	hsa-miR-520h,hsa-miR-520g	47.2448	0.357762	19,19	AAAGTGCTTCCCTTTAGAGT	ACAAAGTGCTTCCCTTTAGAGT
ILMN_3168156	HS_164	292.234	0.846421	0	TTCCCAGGGACTGTCGG	TTCCCAGGGACTGTCGGA
ILMN_3168159	HS_18	37.4833	0.671974	0	CCCTGACTCCTGGGGCGC	CCCTGACTCCTGGGGCGC
ILMN_3168161	HS_72	95.1785	0.0786415	0	GGGCCTGGGCGGAGGGAC	GGGCCTGGGCGGAGGGAC
ILMN_3168168	hsa-miR-519a	32.2895	0.555359	19,19	AAGTGCATCCTTTTAGAGTG	AAAGTGCATCCTTTTAGAGTGT
ILMN_3168169	HS_280_b	159.942	0.369771	0	ACTGCCCTAGTCTAGCTGA	ACTGCCCTAGTCTAGCTGAA
ILMN_3168179	HS_185.1	32.411	0.784167	0	TCTGCTCGCCCACCACCCAAT	TCTGCTCGCCCACCACCCAAT
ILMN_3168192	hsa-miR-144	322.302	0.276103	17	TACAGTATAGATGATGTACT	TACAGTATAGATGATGTACT
ILMN_3168194	hsa-miR-518f*,hsa-miR-518d-5p,hsa-miR-520c-5p,hsa-miR-526a	34.7813	0.818996	19,19,19,19,19	CTCTAGAGGGAAGCACTTT	CTCTAGAGGGAAGCACTTTCTC
ILMN_3168196	hsa-miR-101*	3139.59	2.08902	1	CAGTTATCACAGTGCTGATG	CAGTTATCACAGTGCTGATGCT
ILMN_3168215	hsa-miR-521	67.0936	0.405471	19,19	ACGCACTTCCCTTTAGAG	AACGCACTTCCCTTTAGAGTGT
ILMN_3168227	hsa-miR-548d-3p	1700.65	0.210468	8,17	CAAAAACCACAGTTTCTTTT	CAAAAACCACAGTTTCTTTTGC
ILMN_3168228	hsa-miR-448	4379.9	0.608061	X	TGCATATGTAGGATGTCCC	TTGCATATGTAGGATGTCCCAT
ILMN_3168232	HS_16	48.1451	0.117406	0	GAAATCGCTTCCCTTTG	GAAATCGCTTCCCTTTGGA
ILMN_3168242	hsa-miR-520e	31.8708	0.822947	19	GTGCTTCCTTTTTGAGGG	AAAGTGCTTCCTTTTTGAGGG
ILMN_3168252	hsa-miR-516b	277.884	0.79951	19,19	ATCTGGAGGTAAGAAGCACT	ATCTGGAGGTAAGAAGCACTTT
ILMN_3168253	hsa-miR-512-5p	45.0053	0.442568	19,19	TCAGCCTTGAGGGCACTT	CACTCAGCCTTGAGGGCACTTTC
ILMN_3168281	hsa-miR-941	34.9029	0.723398	20,20,20,0	GGCTGTGTGCACATGTG	CACCCGGCTGTGTGCACATGTGC
ILMN_3168283	hsa-miR-490-3p	477.362	0.246262	7	AACCTGGAGGACTCCATG	CAACCTGGAGGACTCCATGCTG
ILMN_3168284	hsa-miR-524-5p	32.5886	0.781645	19	CTACAAAGGGAAGCACTTT	CTACAAAGGGAAGCACTTTCTC
ILMN_3168289	hsa-miR-625	28.6267	0.859823	14	AGGGGGAAAGTTCTATAGTC	AGGGGGAAAGTTCTATAGTCC
ILMN_3168305	HS_156	39.4425	0.10791	0	CAGCTGCCATGGGAAGA	TGCAGCTGCCATGGGAAGA
ILMN_3168313	HS_109	40.7386	0.547471	0	TCTCCAGCTGGGACCCT	TCTCCAGCTGGGACCCTGCA
ILMN_3168320	hsa-miR-1	344.69	0.271466	20,18	TGGAATGTAAAGAAGTATGT	TGGAATGTAAAGAAGTATGTAT
ILMN_3168335	HS_221	79.4769	0.1883	0	CGCGGGGTGGCTGGGGCTA	CGCGGGGTGGCTGGGGCTA
ILMN_3168337	hsa-miR-488*	41.9824	0.241812	1	CCCAGATAATGGCACTCT	CCCAGATAATGGCACTCTCAA
ILMN_3168339	hsa-miR-648	48.2896	0.330936	22	AAGTGTGCAGGGCACTG	AAGTGTGCAGGGCACTGGT
ILMN_3168348	hsa-miR-133b	322.302	0.0997274	6	GTCCCCTTCAACCAGCTA	TTTGGTCCCCTTCAACCAGCTA
ILMN_3168349	HS_240	36.0884	0.650117	0	ACTGGCCTGGGACTACC	ACTGGCCTGGGACTACCGGGGG
ILMN_3168350	hsa-miR-520g	29.309	0.851625	19	GTGCTTCCCTTTAGAGTGT	ACAAAGTGCTTCCCTTTAGAGTGT
ILMN_3168359	HS_41	34.675	0.744674	0	TCAAAGGAACTCAGTCCC	TCAAAGGAACTCAGTCCC
ILMN_3168363	hsa-miR-509-3p	68.2784	0.334964	X,X,X	ATTGGTACGTCTGTGGGTA	TGATTGGTACGTCTGTGGGTAG
ILMN_3168372	hsa-miR-606	23.2468	0.919383	10	AAACTACTGAAAATCAAAGAT	AAACTACTGAAAATCAAAGAT
ILMN_3168377	HS_87	44.382	0.448402	0	GTCTGATGGCCCAGATG	AGGTCTGATGGCCCAGATGGCAA
ILMN_3168381	HS_84	34.9189	0.521558	0	TGATGACACTGGCAATT	TGATGACACTGGCAATTG
ILMN_3168395	hsa-miR-605	184.922	0.22775	10	AATCCCATGGTGCCTTC	TAAATCCCATGGTGCCTTCTCCT
ILMN_3168401	hsa-miR-526b:9.1	110.83	0.649717	0	AGGGAAGCACTTTCTGTT	CTCTTGAGGGAAGCACTTTCTGTT
ILMN_3168404	hsa-miR-337:9.1	133.06	0.193856	0	CAGCTCCTATATGATGCCT	TCCAGCTCCTATATGATGCCTTT
ILMN_3168423	hsa-miR-558	37.4112	0.673592	2	TGAGCTGCTGTACCAAAA	TGAGCTGCTGTACCAAAAT
ILMN_3168430	hsa-miR-587	60.9415	0.105668	6	TTCCATAGGTGATGAGTCA	TTTCCATAGGTGATGAGTCAC
ILMN_3168434	hsa-miR-1468	154.751	0.873575	X	CTCCGTTTGCCTGTTTC	CTCCGTTTGCCTGTTTCGCTG
ILMN_3168445	HS_137	1114.97	0.615032	0	ACTGAGGACTTCAGGAATG	ACTGAGGACTTCAGGAATG
ILMN_3168453	HS_9	40.0217	0.587462	0	CCTGACCTCACTCCCGC	CCTGACCTCACTCCCGCCCCTA
ILMN_3168455	hsa-miR-770-5p	31.6939	0.518094	14	TCCAGTACCACGTGTCAG	TCCAGTACCACGTGTCAGGGCCA
ILMN_3168458	HS_257	62.7081	0.121117	0	CGGGGCGAGACGCCGGAG	CGGGGCGAGACGCCGGAG
ILMN_3168464	hsa-miR-514	49.8252	0.690335	X,X,X	ATTGACACTTCTGTGAGTAG	ATTGACACTTCTGTGAGTAGA
ILMN_3168466	HS_77	48.6368	0.386251	0	CGCAGGGCGAAAGGAGGC	CGCAGGGCGAAAGGAGGC
ILMN_3168486	hsa-miR-621	30.1022	0.830076	13	GCTAGCAACAGCGCTTA	GGCTAGCAACAGCGCTTACCT
ILMN_3168490	hsa-miR-619	47.5777	0.341206	12	ACCTGGACATGTTTGTGC	GACCTGGACATGTTTGTGCCCAGT
ILMN_3168499	hsa-miR-518a-5p,hsa-miR-527	58.0561	0.126202	19,19,19	TGCAAAGGGAAGCCCTTT	CTGCAAAGGGAAGCCCTTTC
ILMN_3168500	HS_155	52.2141	0.310295	0	AGGGGTGGCCGGGCTCGGGAA	AGGGGTGGCCGGGCTCGGGAAC
ILMN_3168501	HS_30	90.7321	0.116681	0	GAAATGCAAATCCATGC	TGAAATGCAAATCCATGCAA
ILMN_3168511	hsa-miR-635	245.327	0.728284	17	CTTGGGCACTGAAACAAT	ACTTGGGCACTGAAACAATGTCC
ILMN_3168515	hsa-miR-224	25.4341	0.208837	X	AAGTCACTAGTGGTTCCGT	CAAGTCACTAGTGGTTCCGTT
ILMN_3168527	HS_111	73.5229	0.111846	0	AGGGTGGAGGTTGGCGGG	AGGGTGGAGGTTGGCGGG
ILMN_3168528	hsa-miR-562	28.5985	0.867095	2	AAAGTAGCTGTACCATTTGC	AAAGTAGCTGTACCATTTGC
ILMN_3168531	HS_132.1	76.4523	0.355978	0	GTGTGGAGCCTTCCCTCT	CTGTGTGGAGCCTTCCCTCTGTG
ILMN_3168533	hsa-miR-548e	42.0575	0.261124	10	AAAAACTGAGACTACTTTTGCA	AAAAACTGAGACTACTTTTGCA
ILMN_3168534	hsa-miR-548f	80.8136	0.106552	5,X,2,7,10	AAAAACTGTAATTACTTTT	AAAAACTGTAATTACTTTT
ILMN_3168535	hsa-miR-548g	83.4141	0.132332	4	AAAACTGTAATTACTTTTGTAC	AAAACTGTAATTACTTTTGTAC
ILMN_3168536	hsa-miR-548h	43.9704	0.242315	8,16,17,14	GTAATCGCGGTTTTTGTC	AAAAGTAATCGCGGTTTTTGTC
ILMN_3168537	hsa-miR-548a-5p	73.7703	0.124056	8	AAAAGTAATTGCGAGTTTTACC	AAAAGTAATTGCGAGTTTTACC
ILMN_3168538	hsa-miR-548i	54.0256	0.180589	3,X,4,8	AAAGTAATTGCGGATT	AAAAGTAATTGCGGATTTTGCC
ILMN_3168539	hsa-miR-548j	47.6926	0.217159	22	AAAAGTAATTGCGGTCTTT	AAAAGTAATTGCGGTCTTTGGT
ILMN_3168540	hsa-miR-548c-5p	2010.67	1.14374	12	AAAAGTAATTGCGGTTTTTGC	AAAAGTAATTGCGGTTTTTGCC
ILMN_3168541	hsa-miR-548b-5p	1133.46	1.24297	6	AAAAGTAATTGTGGTTTTGG	AAAAGTAATTGTGGTTTTGGCC
ILMN_3168542	hsa-miR-548k	29.9336	0.341115	11	AAAAGTACTTGCGGAT	AAAAGTACTTGCGGATTTTGCT
ILMN_3168543	hsa-miR-548l	80.9293	0.126301	11	AAGTATTTGCGGGTTTTGTC	AAAAGTATTTGCGGGTTTTGTC
ILMN_3168544	hsa-miR-106a	15119.7	13.5003	X	AAAAGTGCTTACAGTGCAGGTA	AAAAGTGCTTACAGTGCAGGTAG
ILMN_3168545	hsa-miR-543	184.38	0.120119	14	ACATTCGCGGTGCACTT	AAACATTCGCGGTGCACTTCTT
ILMN_3168546	hsa-miR-518e	95.308	0.113443	19	AAAGCGCTTCCCTTCA	AAAGCGCTTCCCTTCAGAGTG
ILMN_3168547	hsa-miR-541*	116.265	0.147595	14	CTGCTGTCGGTCCCACT	AAAGGATTCTGCTGTCGGTCCCACT
ILMN_3168548	hsa-miR-520d-3p	34.7819	0.317483	19	AAGTGCTTCTCTTTGGTGGG	AAAGTGCTTCTCTTTGGTGGGT
ILMN_3168549	hsa-miR-148a*	269.703	0.146234	7	AAAGTTCTGAGACACTCCGAC	AAAGTTCTGAGACACTCCGACT
ILMN_3168550	hsa-miR-216b	150.38	0.188018	2	AAATCTCTGCAGGCAAATG	AAATCTCTGCAGGCAAATGTGA
ILMN_3168551	hsa-miR-944	34.3109	0.304462	3	AAATTATTGTACATCGGATGA	AAATTATTGTACATCGGATGAG
ILMN_3168552	hsa-miR-338-5p	67.6524	0.141042	17	ACAATATCCTGGTGCTGAGTG	AACAATATCCTGGTGCTGAGTG
ILMN_3168553	hsa-miR-362-3p	2654.57	3.01863	X	AACACACCTATTCAAGGATT	AACACACCTATTCAAGGATTCA
ILMN_3168554	hsa-miR-499-3p	259.426	0.151455	20	CATCACAGCAAGTCTGTGC	AACATCACAGCAAGTCTGTGCT
ILMN_3168555	hsa-miR-181c*	451.773	0.407359	19	AACCATCGACCGTTGAGT	AACCATCGACCGTTGAGTGGAC
ILMN_3168556	hsa-miR-122*	48.3655	0.219208	18	AACGCCATTATCACACTAAATA	AACGCCATTATCACACTAAATA
ILMN_3168557	hsa-miR-1243	59.2494	0.155413	4	AACTGGATCAATTATAGGAGTG	AACTGGATCAATTATAGGAGTG
ILMN_3168558	hsa-miR-483-5p	71.935	0.135564	11	AAGACGGGAGGAAAGAAGG	AAGACGGGAGGAAAGAAGGGAG
ILMN_3168559	hsa-miR-576-3p	391.527	0.276795	4	AAGATGTGGAAAAATTGGAATC	AAGATGTGGAAAAATTGGAATC
ILMN_3168560	hsa-miR-1179	53.3869	0.196766	15	GCATTCTTTCATTGGTTGG	AAGCATTCTTTCATTGGTTGG
ILMN_3168561	hsa-miR-129-3p	59.209	0.197807	11	CCCTTACCCCAAAAAGC	AAGCCCTTACCCCAAAAAGCAT
ILMN_3168562	hsa-miR-129*	90.3014	0.102898	7	GCCCTTACCCCAAAAAGTA	AAGCCCTTACCCCAAAAAGTAT
ILMN_3168563	hsa-miR-708	73.8083	0.143478	11	AAGGAGCTTACAATCTAGCTGG	AAGGAGCTTACAATCTAGCTGGG
ILMN_3168564	hsa-miR-940	1393.49	1.5511	16	GGCAGGGCCCCCGCTCCC	AAGGCAGGGCCCCCGCTCCCC
ILMN_3168565	hsa-miR-1244	297.856	0.261127	2	TAGTTGGTTTGTATGAGATGGTT	AAGTAGTTGGTTTGTATGAGATGGTT
ILMN_3168566	hsa-miR-1245	58.7637	0.18658	2	AAGTGATCTAAAGGCCTACAT	AAGTGATCTAAAGGCCTACAT
ILMN_3168567	hsa-miR-148b*	698.32	0.564035	12	GTTCTGTTATACACTCAGGC	AAGTTCTGTTATACACTCAGGC
ILMN_3168568	hsa-miR-34c-3p	65.1497	0.177433	11	ACTAACCACACGGCCAG	AATCACTAACCACACGGCCAGG
ILMN_3168569	hsa-miR-96*	59.4891	0.151301	7	ATCATGTGCAGTGCCAATAT	AATCATGTGCAGTGCCAATATG
ILMN_3168570	hsa-miR-501-3p	2058.88	1.53543	X	AATGCACCCGGGCAAGGATTCT	AATGCACCCGGGCAAGGATTCT
ILMN_3168571	hsa-miR-1246	1209.18	2.37626	2	ATGGATTTTTGGAGCAG	AATGGATTTTTGGAGCAGG
ILMN_3168572	hsa-miR-220c	191.293	0.313354	19	CAGGGCTGTTGTGAAGACT	ACACAGGGCTGTTGTGAAGACT
ILMN_3168573	hsa-miR-10b*	121.846	0.12569	2	ACAGATTCGATTCTAG	ACAGATTCGATTCTAGGGGAAT
ILMN_3168574	hsa-miR-125a-3p	184.55	0.198457	19	AGGTGAGGTTCTTGGGAGCC	ACAGGTGAGGTTCTTGGGAGCC
ILMN_3168575	hsa-miR-936	231.527	0.292463	10	TAGAGGGAGGAATCGCAG	ACAGTAGAGGGAGGAATCGCAG
ILMN_3168576	hsa-miR-199a-3p,hsa-miR-199b-3p	11166.5	10.1161	1,19,9	ACAGTAGTCTGCACATTGGTTA	ACAGTAGTCTGCACATTGGTTA
ILMN_3168577	hsa-miR-181a-2*	4832.16	3.50433	9	ACCACTGACCGTTGACTG	ACCACTGACCGTTGACTGTACC
ILMN_3168578	hsa-miR-1247	73.903	0.098055	14	ACCCGTCCCGTTCGTC	ACCCGTCCCGTTCGTCCCCGGA
ILMN_3168579	hsa-miR-132*	415.15	0.752047	17	CGTGGCTTTCGATTGTTAC	ACCGTGGCTTTCGATTGTTACT
ILMN_3168580	hsa-miR-221*	2860.49	1.59288	X	ACCTGGCATACAATGTAGATTT	ACCTGGCATACAATGTAGATTT
ILMN_3168581	hsa-miR-1248	1859.01	1.3213	3	CCTTCTTGTATAAGCACTGTGC	ACCTTCTTGTATAAGCACTGTGCTAAA
ILMN_3168582	hsa-miR-1249	3112.88	2.00546	22	GCCCTTCCCCCCCTTCTT	ACGCCCTTCCCCCCCTTCTTCA
ILMN_3168583	hsa-miR-105*	84.1311	0.10486	X,X	ACGGATGTTTGAGCATGTG	ACGGATGTTTGAGCATGTGCTA
ILMN_3168584	hsa-miR-125b-1*	156.982	0.188022	11	GGGTTAGGCTCTTGGGAGCT	ACGGGTTAGGCTCTTGGGAGCT
ILMN_3168585	hsa-miR-1250	75.9442	0.112254	17	GGTGCTGGATGTGGCCTT	ACGGTGCTGGATGTGGCCTTT
ILMN_3168586	hsa-miR-371-5p	224.881	0.229792	19	TCAAACTGTGGGGGCAC	ACTCAAACTGTGGGGGCACT
ILMN_3168587	hsa-miR-1307	3761.1	2.30314	10	GGCGTGGCGTCGGTCG	ACTCGGCGTGGCGTCGGTCGTG
ILMN_3168588	hsa-miR-130b*	1146	0.851275	22	ACTCTTTCCCTGTTGCACTAC	ACTCTTTCCCTGTTGCACTAC
ILMN_3168589	hsa-miR-29a*	8403	6.32451	7	ACTGATTTCTTTTGGTGTTCAG	ACTGATTTCTTTTGGTGTTCAG
ILMN_3168590	hsa-miR-20a*	3783.38	3.13875	13	ACTGCATTATGAGCACTTAAAG	ACTGCATTATGAGCACTTAAAG
ILMN_3168591	hsa-miR-93*	2788.06	1.60332	7	CTGCTGAGCTAGCACTTCC	ACTGCTGAGCTAGCACTTCCCG
ILMN_3168592	hsa-miR-664*	6164.12	3.92736	1	TGGCTAGGGAAAATGATTG	ACTGGCTAGGGAAAATGATTGGAT
ILMN_3168593	hsa-miR-20b*	42.1193	0.270473	X	CTGTAGTATGGGCACTTCCA	ACTGTAGTATGGGCACTTCCAG
ILMN_3168594	hsa-miR-367*	234.407	0.26635	4	ACTGTTGCTAATATGCAACTCT	ACTGTTGCTAATATGCAACTCT
ILMN_3168595	hsa-miR-302d*	41.6006	0.254423	4	ACTTTAACATGGAGGCACTTG	ACTTTAACATGGAGGCACTTGC
ILMN_3168596	hsa-miR-1252	34.7475	0.315139	12	AGAAGGAAATTGAATTCATTTA	AGAAGGAAATTGAATTCATTTA
ILMN_3168597	hsa-miR-219-2-3p	58.7964	0.14989	9	GAATTGTGGCTGGACATCT	AGAATTGTGGCTGGACATCTGT
ILMN_3168598	hsa-miR-1253	46.3707	0.225092	17	AGAGAAGAAGATCAGCCTGC	AGAGAAGAAGATCAGCCTGCA
ILMN_3168599	hsa-miR-27b*	312.742	0.255905	9	GAGCTTAGCTGATTGGTGAAC	AGAGCTTAGCTGATTGGTGAAC
ILMN_3168600	hsa-miR-377*	157.268	0.109679	14	GAGGTTGCCCTTGGTGAA	AGAGGTTGCCCTTGGTGAATTC
ILMN_3168601	hsa-miR-924	63.2004	0.144035	18	AGAGTCTTGTGATGTCTTGC	AGAGTCTTGTGATGTCTTGC
ILMN_3168602	hsa-miR-219-1-3p	60.0279	0.13813	6	AGAGTTGAGTCTGGACGTCC	AGAGTTGAGTCTGGACGTCCCG
ILMN_3168603	hsa-miR-298	877.218	0.75727	20	GCAGAAGCAGGGAGGTTC	AGCAGAAGCAGGGAGGTTCTCCCA
ILMN_3168604	hsa-miR-1201	16689.4	16.1586	14	CCTGATTAAACACATGCTCTG	AGCCTGATTAAACACATGCTCTGA
ILMN_3168605	hsa-miR-1254	1060.62	1.19596	10	GCCTGGAAGCTGGAGC	AGCCTGGAAGCTGGAGCCTGCAGT
ILMN_3168606	hsa-miR-671-5p	77.7481	0.105812	7	GCCCTGGAGGGGCTGGA	AGGAAGCCCTGGAGGGGCTGGAG
ILMN_3168607	hsa-miR-1255a	32.4169	0.329454	4	AGGATGAGCAAAGAAAGTAGATT	AGGATGAGCAAAGAAAGTAGATT
ILMN_3168608	hsa-miR-1256	52.8703	0.192449	1	GGCATTGACTTCTCACTAGCT	AGGCATTGACTTCTCACTAGCT
ILMN_3168609	hsa-miR-25*	928.82	0.741602	7	GGAGACTTGGGCAATTG	AGGCGGAGACTTGGGCAATTG
ILMN_3168610	hsa-miR-92b*	150.993	0.146302	1	GGACGGGACGCGGTGCA	AGGGACGGGACGCGGTGCAGTG
ILMN_3168611	hsa-miR-149*	111.548	0.311781	2	AGGGAGGGACGGGGGCTGT	AGGGAGGGACGGGGGCTGTGC
ILMN_3168612	hsa-miR-27a*	1455.45	1.67644	19	AGGGCTTAGCTGCTTGTG	AGGGCTTAGCTGCTTGTGAGCA
ILMN_3168613	hsa-miR-185*	1151.87	1.02362	22	GCTGGCTTTCCTCTGGT	AGGGGCTGGCTTTCCTCTGGTC
ILMN_3168614	hsa-miR-342-5p	4027.81	3.07608	14	GGGGTGCTATCTGTGATTG	AGGGGTGCTATCTGTGATTGA
ILMN_3168615	hsa-miR-323-5p	69.2437	0.123138	14	TGGTCCGTGGCGCGTTC	AGGTGGTCCGTGGCGCGTTCGC
ILMN_3168616	hsa-miR-92a-1*	211.15	0.26635	13	TGGGATCGGTTGCAAT	AGGTTGGGATCGGTTGCAATGCT
ILMN_3168617	hsa-miR-616	32.8666	0.315057	12	ATTGGAGGGTTTGAGCAG	AGTCATTGGAGGGTTTGAGCAG
ILMN_3168618	hsa-miR-1257	265.405	0.297685	20	TGAATGATGGGTTCTGACC	AGTGAATGATGGGTTCTGACC
ILMN_3168619	hsa-miR-550	1700.65	1.03929	7,7	AGTGCCTGAGGGAGTAAGAG	AGTGCCTGAGGGAGTAAGAGCCC
ILMN_3168620	hsa-miR-1258	31.7856	0.332864	2	AGTTAGGATTAGGTCGTGGAA	AGTTAGGATTAGGTCGTGGAA
ILMN_3168621	hsa-miR-22*	7206.51	5.1651	17	TTCTTCAGTGGCAAGCTTTA	AGTTCTTCAGTGGCAAGCTTTA
ILMN_3168622	hsa-miR-19b-1*	450.35	0.240237	13	GCAGGTTTGCATCCAGC	AGTTTTGCAGGTTTGCATCCAGC
ILMN_3168623	hsa-miR-19b-2*	138	0.130733	X	TTGCAGGTTTGCATTTCA	AGTTTTGCAGGTTTGCATTTCA
ILMN_3168624	hsa-miR-19a*	242.785	0.172344	13	AGTTTTGCATAGTTGCACTACA	AGTTTTGCATAGTTGCACTACA
ILMN_3168625	hsa-miR-374b	32.6751	0.356606	X	ATATAATACAACCTGCTA	ATATAATACAACCTGCTAAGTG
ILMN_3168626	hsa-miR-1259	48.4371	0.235256	20	ATGATGACTTAGCTTT	ATATATGATGACTTAGCTTTT
ILMN_3168627	hsa-miR-556-3p	25.0695	0.367938	1	ATATTACCATTAGCTCATCTTT	ATATTACCATTAGCTCATCTTT
ILMN_3168628	hsa-miR-1260	5596.91	7.3899	14	ATCCCACCTCTGCCACCA	ATCCCACCTCTGCCACCA
ILMN_3168629	hsa-miR-937	27.1074	0.359337	8	TCCGCGCTCTGACTCT	ATCCGCGCTCTGACTCTCTGCC
ILMN_3168630	hsa-miR-628-5p	3037.2	2.57994	15	ATGCTGACATATTTACTAGAGG	ATGCTGACATATTTACTAGAGG
ILMN_3168631	hsa-miR-1261	65.4929	0.137883	11	ATGGATAAGGCTTTGGCT	ATGGATAAGGCTTTGGCTT
ILMN_3168632	hsa-miR-1262	143.111	0.167338	1	TGGGTGAATTTGTAGAAGGAT	ATGGGTGAATTTGTAGAAGGAT
ILMN_3168633	hsa-miR-1263	67.4305	0.130962	3	GGTACCCTGGCATACTGAGT	ATGGTACCCTGGCATACTGAGT
ILMN_3168634	hsa-miR-218-1*	298.595	0.349911	4	TCCGTCAAGCACCATG	ATGGTTCCGTCAAGCACCATGG
ILMN_3168635	hsa-miR-135b*	62.5215	0.144312	1	TAGGGCTAAAAGCCATGG	ATGTAGGGCTAAAAGCCATGGG
ILMN_3168636	hsa-miR-297	76.0149	0.133256	4	ATGTATGTGTGCATGTGCAT	ATGTATGTGTGCATGTGCATG
ILMN_3168637	hsa-miR-1826	3163.72	2.59561	16	ATTGATCATCGACACTTCGA	ATTGATCATCGACACTTCGAACGCAAT
ILMN_3168638	hsa-miR-424*	2283.02	2.18825	X	CGTGAGGCGCTGCTAT	CAAAACGTGAGGCGCTGCTAT
ILMN_3168639	hsa-miR-548n	36.9865	0.273064	7	CAAAAGTAATTGTGGATT	CAAAAGTAATTGTGGATTTTGT
ILMN_3168640	hsa-miR-497*	28.2017	0.346821	17	CAAACCACACTGTGGTGTTAG	CAAACCACACTGTGGTGTTAGA
ILMN_3168641	hsa-miR-548m	210.668	0.302908	X	CAAAGGTATTTGTGGTTT	CAAAGGTATTTGTGGTTTTTG
ILMN_3168642	hsa-miR-17	19187.5	12.9885	13	CAAAGTGCTTACAGTGCAGGTA	CAAAGTGCTTACAGTGCAGGTAG
ILMN_3168643	hsa-miR-10a*	525.922	0.396914	17	CAAATTCGTATCTAGGGGAATA	CAAATTCGTATCTAGGGGAATA
ILMN_3168644	hsa-miR-7-1*	9188.56	8.31952	9	AACAAATCACAGTCTGCCATA	CAACAAATCACAGTCTGCCATA
ILMN_3168645	hsa-miR-7-2*	28.6027	0.353024	15	CAACAAATCCCAGTCTACCTAA	CAACAAATCCCAGTCTACCTAA
ILMN_3168646	hsa-miR-21*	1340.14	1.14374	17	ACCAGTCGATGGGCTG	CAACACCAGTCGATGGGCTGT
ILMN_3168647	hsa-miR-708*	123.074	0.151549	11	CAACTAGACTGTGAGCTTCTAG	CAACTAGACTGTGAGCTTCTAG
ILMN_3168648	hsa-miR-99a*		0.0979063	21	CAAGCTCGCTTCTATG	CAAGCTCGCTTCTATGGGTCTG
ILMN_3168650	hsa-miR-100*	50.1581	0.216818	11	CAAGCTTGTATCTATAGGTATG	CAAGCTTGTATCTATAGGTATG
ILMN_3168651	hsa-miR-1264	45.0482	0.224592	X	CAAGTCTTATTTGAGCACCTGT	CAAGTCTTATTTGAGCACCTGTT
ILMN_3168652	hsa-miR-34b	35.8926	0.305279	11	CAATCACTAACTCCACTGCCAT	CAATCACTAACTCCACTGCCAT
ILMN_3168653	hsa-miR-34a*	925.623	0.893056	1	AATCAGCAAGTATACTGCCCT	CAATCAGCAAGTATACTGCCCT
ILMN_3168654	hsa-miR-33a*	279.141	0.193234	22	ATGTTTCCACAGTGCATCAC	CAATGTTTCCACAGTGCATCAC
ILMN_3168655	hsa-miR-32*	242.071	0.282018	9	CAATTTAGTGTGTGTGATAT	CAATTTAGTGTGTGTGATATTT
ILMN_3168656	hsa-miR-624	120.13	0.10656	14	CACAAGGTATTGGTATTACCT	CACAAGGTATTGGTATTACCT
ILMN_3168657	hsa-miR-28-3p	9008.94	6.29839	3	ACTAGATTGTGAGCTCCTGGA	CACTAGATTGTGAGCTCCTGGA
ILMN_3168658	hsa-miR-892b	75.8308	0.108047	X	CACTGGCTCCTTTCTGGGTAGA	CACTGGCTCCTTTCTGGGTAGA
ILMN_3168659	hsa-miR-1183	167.39	0.144293	7	GATGGTGAGAGTGGGCA	CACTGTAGGTGATGGTGAGAGTGGGCA
ILMN_3168660	hsa-miR-892a	30.2727	0.348308	X	CACTGTGTCCTTTCTGCG	CACTGTGTCCTTTCTGCGTAG
ILMN_3168661	hsa-miR-1265	27.4774	0.357653	10	AGGATGTGGTCAAGTGTTGTT	CAGGATGTGGTCAAGTGTTGTT
ILMN_3168662	hsa-miR-15a*	1357.6	0.913946	13	GCCATATTGTGCTGCCTCA	CAGGCCATATTGTGCTGCCTCA
ILMN_3168663	hsa-miR-1321	59.7085	0.147351	X	CAGGGAGGTGAATGTGAT	CAGGGAGGTGAATGTGAT
ILMN_3168664	hsa-miR-431*	47.407	0.213999	14	GGTCGTCTTGCAGGGC	CAGGTCGTCTTGCAGGGCTTCT
ILMN_3168665	hsa-miR-301b	25.4341	0.371126	22	CAATGATATTGTCAAA	CAGTGCAATGATATTGTCAAAGC
ILMN_3168666	hsa-miR-33b*	229.187	0.224571	17	TGCCTCGGCAGTGCAGC	CAGTGCCTCGGCAGTGCAGCCC
ILMN_3168667	hsa-miR-136*	713.535	0.235015	14	CATCATCGTCTCAAATGAGTCT	CATCATCGTCTCAAATGAGTCT
ILMN_3168668	hsa-miR-200b*	56.6137	0.170774	1	CATCTTACTGGGCAGCATT	CATCTTACTGGGCAGCATTGGA
ILMN_3168669	hsa-miR-141*	27.9441	0.347441	12	CTTCCAGTACAGTGTTG	CATCTTCCAGTACAGTGTTGGA
ILMN_3168670	hsa-miR-218-2*	42.7035	0.263548	5	GGTTCTGTCAAGCACCG	CATGGTTCTGTCAAGCACCGCG
ILMN_3168671	hsa-miR-548o	122.093	0.114232	7	CCAAAACTGCAGTTACTTTTGC	CCAAAACTGCAGTTACTTTTGC
ILMN_3168672	hsa-miR-16-2*	2834.5	1.77567	3	CCAATATTACTGTGCTGCTTTA	CCAATATTACTGTGCTGCTTTA
ILMN_3168673	hsa-miR-195*	120.175	0.156849	17	CCAATATTGGCTGTGCTGCTC	CCAATATTGGCTGTGCTGCTCC
ILMN_3168674	hsa-miR-220b	131.265	0.161932	19	CACCACCGTGTCTGAC	CCACCACCGTGTCTGACACTT
ILMN_3168675	hsa-miR-1324	43.2247	0.258531	3	CCAGACAGAATTCTATGCACTT	CCAGACAGAATTCTATGCACTTTC
ILMN_3168676	hsa-miR-16-1*	6271.86	4.08403	13	CCAGTATTAACTGTGCTGCTG	CCAGTATTAACTGTGCTGCTGA
ILMN_3168677	hsa-miR-194*	678.431	0.971394	11	AGTGGGGCTGCTGTTATC	CCAGTGGGGCTGCTGTTATCTG
ILMN_3168678	hsa-miR-935	51.4222	0.280001	19	CAGTTACCGCTTCCGCTAC	CCAGTTACCGCTTCCGCTACCGC
ILMN_3168679	hsa-miR-1224-3p	545.662	0.584925	3	CCCACCTCCTCTCTCCTCA	CCCCACCTCCTCTCTCCTCAG
ILMN_3168680	hsa-miR-1203	36.9982	0.29311	17	GGAGCCAGGATGCAGC	CCCGGAGCCAGGATGCAGCTC
ILMN_3168681	hsa-miR-106b*	2906.83	2.07335	7	CACTGTGGGTACTTGCTGC	CCGCACTGTGGGTACTTGCTGC
ILMN_3168682	hsa-miR-1181	170.681	0.419731	19	GTCGCCGCCACCCGAG	CCGTCGCCGCCACCCGAGCCG
ILMN_3168683	hsa-miR-26a-2*	1508.7	1.03929	12	CTATTCTTGATTACTTGTTTC	CCTATTCTTGATTACTTGTTTC
ILMN_3168684	hsa-miR-26a-1*	61.8625	0.137753	3	CTATTCTTGGTTACTTGCACG	CCTATTCTTGGTTACTTGCACG
ILMN_3168685	hsa-miR-1266	24.2486	0.379253	15	CCTCAGGGCTGTAGAACAG	CCTCAGGGCTGTAGAACAGGGCT
ILMN_3168686	hsa-miR-532-3p	3244.45	3.71323	X	CCACACCCAAGGCTTG	CCTCCCACACCCAAGGCTTGCA
ILMN_3168687	hsa-miR-146a*	57.2972	0.181137	5	CCTCTGAAATTCAGTTCTTCAG	CCTCTGAAATTCAGTTCTTCAG
ILMN_3168688	hsa-miR-1236	29.7545	0.342969	6	CCTCTTCCCCTTGTCTCTCC	CCTCTTCCCCTTGTCTCTCCAG
ILMN_3168689	hsa-miR-1184	344.69	0.396914	X	GCAGCGACTTGATGGC	CCTGCAGCGACTTGATGGCTTCC
ILMN_3168690	hsa-miR-875-3p	74.6779	0.117782	8	CCTGGAAACACTGAGGTTG	CCTGGAAACACTGAGGTTGTG
ILMN_3168691	hsa-miR-26b*	4810.26	3.74457	2	CTGTTCTCCATTACTTGGCTC	CCTGTTCTCCATTACTTGGCTC
ILMN_3168692	hsa-miR-1267	461.715	0.428249	13	CTGTTGAAGTGTAATCCCCA	CCTGTTGAAGTGTAATCCCCA
ILMN_3168693	hsa-miR-15b*	8820.85	4.9562	3	CGAATCATTATTTGCTGCTC	CGAATCATTATTTGCTGCTCTA
ILMN_3168694	hsa-miR-886-3p	1291.61	1.54587	5	CGGGTGCTTACTGACCC	CGCGGGTGCTTACTGACCCTT
ILMN_3168695	hsa-miR-1255b	141.455	0.15668	4,1	GGATGAGCAAAGAAAGTGGT	CGGATGAGCAAAGAAAGTGGTT
ILMN_3168696	hsa-miR-196a*	27.766	0.353955	12	GGCAACAAGAAACTGCCT	CGGCAACAAGAAACTGCCTGAG
ILMN_3168697	hsa-miR-1268	98.5317	0.150628	15	GGGCGTGGTGGTGGGGG	CGGGCGTGGTGGTGGGGG
ILMN_3168698	hsa-miR-486-3p	7233.65	5.36878	8	CGGGGCAGCTCAGTAC	CGGGGCAGCTCAGTACAGGAT
ILMN_3168699	hsa-miR-193b*	112.903	0.105368	16	CGGGGTTTTGAGGGCGAGATG	CGGGGTTTTGAGGGCGAGATGA
ILMN_3168700	hsa-miR-886-5p	247.869	0.276798	5	GGGTCGGAGTTAGCTCAA	CGGGTCGGAGTTAGCTCAAGCGG
ILMN_3168701	hsa-miR-200c*	65.3091	0.1192	12	CTTACCCAGCAGTGTTTGG	CGTCTTACCCAGCAGTGTTTGG
ILMN_3168702	hsa-miR-1227	34.8093	0.334515	19	CGTGCCACCCTTTTCCC	CGTGCCACCCTTTTCCCCAG
ILMN_3168703	hsa-miR-223*	7239.4	4.9092	X	CGTGTATTTGACAAGCTGAGTT	CGTGTATTTGACAAGCTGAGTT
ILMN_3168704	hsa-miR-124*	50.5662	0.188767	8,20,8	TCACAGCGGACCTTGAT	CGTGTTCACAGCGGACCTTGAT
ILMN_3168705	hsa-miR-151-3p	9096.84	6.94599	8	CTAGACTGAAGCTCCTTGAGG	CTAGACTGAAGCTCCTTGAGG
ILMN_3168706	hsa-miR-331-5p	881.954	0.605816	12	TAGGTATGGTCCCAGGGA	CTAGGTATGGTCCCAGGGATCC
ILMN_3168707	hsa-miR-921	120.652	0.167631	1	GTGAGGGACAGAACCAGG	CTAGTGAGGGACAGAACCAGGATTC
ILMN_3168708	hsa-let-7a*	122.603	0.085389	22,9	TATACAATCTACTGTCTTTC	CTATACAATCTACTGTCTTTC
ILMN_3168709	hsa-let-7f-2*	225.629	0.219347	X	TATACAGTCTACTGTCTTTCC	CTATACAGTCTACTGTCTTTCC
ILMN_3168710	hsa-let-7d*	3616.02	2.47026	9	ATACGACCTGCTGCCTTTC	CTATACGACCTGCTGCCTTTCT
ILMN_3168711	hsa-let-7e*	112.05	0.0947601	19	ATACGGCCTCCTAGCTTTC	CTATACGGCCTCCTAGCTTTCC
ILMN_3168712	hsa-miR-222*	143.019	0.161907	X	CTCAGTAGCCAGTGTAGATCCT	CTCAGTAGCCAGTGTAGATCCT
ILMN_3168713	hsa-miR-452*	248.071	0.229792	X	CTCATCTGCAAAGAAGTAAGTG	CTCATCTGCAAAGAAGTAAGTG
ILMN_3168714	hsa-miR-188-3p	621.995	0.558813	X	TCCCACATGCAGGGTTT	CTCCCACATGCAGGGTTTGCA
ILMN_3168715	hsa-miR-155*	30.5892	0.332741	21	CTCCTACATATTAGCATTAACA	CTCCTACATATTAGCATTAACA
ILMN_3168716	hsa-miR-337-3p	3873.28	1.53543	14	CTCCTATATGATGCCTTTCTTC	CTCCTATATGATGCCTTTCTTC
ILMN_3168717	hsa-miR-1200	52.8093	0.179671	7	CTGAGCCATTCTGAGCCT	CTCCTGAGCCATTCTGAGCCTC
ILMN_3168718	hsa-miR-526b	32.5886	0.333757	19	TGAGGGAAGCACTTTCTGT	CTCTTGAGGGAAGCACTTTCTGT
ILMN_3168719	hsa-miR-127-5p	246.02	0.0783388	14	TGAAGCTCAGAGGGCTCT	CTGAAGCTCAGAGGGCTCTGAT
ILMN_3168720	hsa-miR-943	85.8253	0.111282	4	TGACTGTTGCCGTCCTCC	CTGACTGTTGCCGTCCTCCAG
ILMN_3168721	hsa-miR-106a*	45.4304	0.249107	X	CTGCAATGTAAGCACTTCTTAC	CTGCAATGTAAGCACTTCTTAC
ILMN_3168722	hsa-miR-192*	60.7444	0.136941	11	GCCAATTCCATAGGTCACA	CTGCCAATTCCATAGGTCACAG
ILMN_3168723	hsa-miR-874	437.671	0.255905	5	CTGGCCCGAGGGACCGA	CTGCCCTGGCCCGAGGGACCGA
ILMN_3168724	hsa-let-7i*	5045.15	3.15964	12	GCGCAAGCTACTGCCTTGCT	CTGCGCAAGCTACTGCCTTGCT
ILMN_3168725	hsa-miR-1269	113.809	0.114887	4	GGACTGAGCCGTGCTACT	CTGGACTGAGCCGTGCTACTGG
ILMN_3168726	hsa-miR-1270	43.6427	0.240125	19	CTGGAGATATGGAAGAGCTGT	CTGGAGATATGGAAGAGCTGTGT
ILMN_3168727	hsa-miR-30c-2*	70.1959	0.125198	6	GAGAAGGCTGTTTACTC	CTGGGAGAAGGCTGTTTACTCT
ILMN_3168728	hsa-miR-30c-1*	408.542	0.355133	1	GGGAGAGGGTTGTTTACTCC	CTGGGAGAGGGTTGTTTACTCC
ILMN_3168729	hsa-miR-30b*	81.7365	0.0974967	8	AGGTGGATGTTTACTTC	CTGGGAGGTGGATGTTTACTTC
ILMN_3168730	hsa-miR-150*	9389.57	7.79204	19	TGGTACAGGCCTGGGGGACA	CTGGTACAGGCCTGGGGGACAG
ILMN_3168731	hsa-miR-29b-2*	579.111	0.5327	1	GGTTTCACATGGTGGCTT	CTGGTTTCACATGGTGGCTTAG
ILMN_3168732	hsa-let-7g*	1535.88	1.26386	3	GTACAGGCCACTGCCTTG	CTGTACAGGCCACTGCCTTGC
ILMN_3168733	hsa-miR-744*	370.744	0.240237	17	GTTGCCACTAACCTCAACCT	CTGTTGCCACTAACCTCAACCT
ILMN_3168734	hsa-miR-374b*	228.78	0.240237	X	CTTAGCAGGTTGTATTATCATT	CTTAGCAGGTTGTATTATCATT
ILMN_3168735	hsa-miR-374a*	390.677	0.464807	X	CTTATCAGATTGTATTGTAATT	CTTATCAGATTGTATTGTAATT
ILMN_3168736	hsa-miR-491-3p	477.362	0.323798	9	CTTATGCAAGATTCCCTTCTAC	CTTATGCAAGATTCCCTTCTAC
ILMN_3168737	hsa-miR-1238	1226.84	4.86284	19	CTTCCTCGTCTGTCTGCC	CTTCCTCGTCTGTCTGCCCC
ILMN_3168738	hsa-miR-1271	1720.24	0.919168	5	GCACCTAGCAAGCACTCA	CTTGGCACCTAGCAAGCACTCA
ILMN_3168739	hsa-miR-30d*	1261.26	0.966172	8	CTTTCAGTCAGATGTTTGCTG	CTTTCAGTCAGATGTTTGCTGC
ILMN_3168740	hsa-miR-518f	51.7909	0.185094	19	GAAAGCGCTTCTCTTTAGAGG	GAAAGCGCTTCTCTTTAGAGG
ILMN_3168741	hsa-miR-551b*	36.7512	0.2969	3	GAAATCAAGCGTGGGTGA	GAAATCAAGCGTGGGTGAGACC
ILMN_3168742	hsa-miR-337-5p	1048.79	0.402136	14	AACGGCTTCATACAGGAGTT	GAACGGCTTCATACAGGAGTT
ILMN_3168743	hsa-miR-625*	256.642	0.276795	14	GACTATAGAACTTTCCCCCTCA	GACTATAGAACTTTCCCCCTCA
ILMN_3168744	hsa-miR-888*	36.5612	0.286371	X	TGACACCTCTTTGGGTGA	GACTGACACCTCTTTGGGTGAA
ILMN_3168745	hsa-miR-1182	51.4713	0.207849	1	GTCTTGGGAGGGATGTGA	GAGGGTCTTGGGAGGGATGTGAC
ILMN_3168746	hsa-miR-1272	138.963	0.135805	15	TGGCAGCAAATTCTGAAA	GATGATGATGGCAGCAAATTCTGAAA
ILMN_3168747	hsa-miR-1322	160.814	0.292463	8	GATGATGCTGCTGATGC	GATGATGCTGCTGATGCTG
ILMN_3168748	hsa-miR-922	246.403	0.255905	3	CAGCAGAGAATAGGACTACGTC	GCAGCAGAGAATAGGACTACGTC
ILMN_3168749	hsa-miR-455-3p	296.369	0.396914	9	GCAGTCCATGGGCATATAC	GCAGTCCATGGGCATATACAC
ILMN_3168750	hsa-miR-1308	3573.87	3.06564	X	GCATGGGTGGTTCAGTGG	GCATGGGTGGTTCAGTGG
ILMN_3168751	hsa-miR-186*	95.0469	0.130958	1	GCCCAAAGGTGAATTTTTT	GCCCAAAGGTGAATTTTTTGGG
ILMN_3168752	hsa-miR-138-1*	186.941	0.151454	3	ACTTCACAACACCAGGGC	GCTACTTCACAACACCAGGGCC
ILMN_3168753	hsa-miR-138-2*	66.3858	0.125787	16	TTTCACGACACCAGGG	GCTATTTCACGACACCAGGGTT
ILMN_3168754	hsa-miR-345	32.9547	0.323033	14	GACTCCTAGTCCAGGGCTC	GCTGACTCCTAGTCCAGGGCTC
ILMN_3168755	hsa-miR-29b-1*	1786.77	1.99501	7	TGGTTTCATATGGTGGTTTAGA	GCTGGTTTCATATGGTGGTTTAGA
ILMN_3168756	hsa-miR-144*	7985.5	5.5565	17	GGATATCATCATATACTGTAAG	GGATATCATCATATACTGTAAG
ILMN_3168757	hsa-miR-145*	357.979	0.564035	5	GGATTCCTGGAAATACTGTTCT	GGATTCCTGGAAATACTGTTCT
ILMN_3168758	hsa-miR-187*	98.7743	0.0829583	18	GGCTACAACACAGGACCC	GGCTACAACACAGGACCCGGGC
ILMN_3168759	hsa-miR-505*	408.166	0.276795	X	GGGAGCCAGGAAGTATTG	GGGAGCCAGGAAGTATTGATGT
ILMN_3168760	hsa-miR-1273	421.542	0.297685	8	GCGACAAAGCAAGACTCTT	GGGCGACAAAGCAAGACTCTTTCTT
ILMN_3168761	hsa-miR-615-5p	174.772	0.219348	12	GGGTCCCCGGTGCTCGGAT	GGGGGTCCCCGGTGCTCGGATC
ILMN_3168762	hsa-miR-23a*	590.097	0.548368	19	GGGGTTCCTGGGGATGGGATTT	GGGGTTCCTGGGGATGGGATTT
ILMN_3168763	hsa-miR-92a-2*	29.4197	0.344877	X	GTGGGGATTTGTTGCATTA	GGGTGGGGATTTGTTGCATTAC
ILMN_3168764	hsa-miR-143*	1314.88	1.22208	5	GCAGTGCTGCATCTCTG	GGTGCAGTGCTGCATCTCTGGT
ILMN_3168765	hsa-miR-663b	287.832	0.449139	2	GGTGGCCCGGCCGTGCCTG	GGTGGCCCGGCCGTGCCTGAGG
ILMN_3168766	hsa-miR-877	543.752	0.355133	6	TAGAGGAGATGGCGCAG	GTAGAGGAGATGGCGCAGGG
ILMN_3168767	hsa-miR-376a*	1992.08	0.631928	14	GTAGATTCTCCTTCTATGAGTA	GTAGATTCTCCTTCTATGAGTA
ILMN_3168768	hsa-miR-923	6131.16	4.93531	17	GTCAGCGGAGGAAAAGAA	GTCAGCGGAGGAAAAGAAACT
ILMN_3168769	hsa-miR-1274a	12419.1	10.1422	5	TCCCTGTTCAGGCGCC	GTCCCTGTTCAGGCGCCA
ILMN_3168770	hsa-miR-887	67.5854	0.134992	5	GTGAACGGGCGCCATC	GTGAACGGGCGCCATCCCGAGG
ILMN_3168771	hsa-miR-1224-5p	51.2903	0.213851	3	GTGAGGACTCGGGAGGTGG	GTGAGGACTCGGGAGGTGG
ILMN_3168772	hsa-miR-1226*	112.152	0.128236	3	GCATGCAGGCCTGGAT	GTGAGGGCATGCAGGCCTGGATGGGG
ILMN_3168773	hsa-miR-1202	61.7429	0.143919	6	GCCAGCTGCAGTGGGGGA	GTGCCAGCTGCAGTGGGGGAG
ILMN_3168774	hsa-miR-1275	88.8043	0.161661	6	TGGGGGAGAGGCTGTC	GTGGGGGAGAGGCTGTC
ILMN_3168775	hsa-miR-1225-5p	91.5472	0.0978214	16	TGGGTACGGCCCAGTG	GTGGGTACGGCCCAGTGGGGGG
ILMN_3168776	hsa-miR-147b	437.383	0.443917	15	TGCGGAAATGCTTCTGCT	GTGTGCGGAAATGCTTCTGCTA
ILMN_3168777	hsa-miR-653	132.603	0.130582	7	GTGTTGAAACAATCTCTACTG	GTGTTGAAACAATCTCTACTG
ILMN_3168778	hsa-miR-1276	70.6153	0.124368	15	AAAGAGCCCTGTGGAGACA	TAAAGAGCCCTGTGGAGACA
ILMN_3168779	hsa-miR-513a-3p	44.8005	0.237405	X,X	TAAATTTCACCTTTCTGAGAAG	TAAATTTCACCTTTCTGAGAAGG
ILMN_3168780	hsa-miR-582-3p	216.857	0.297748	5	AACTGGTTGAACAACTGAACC	TAACTGGTTGAACAACTGAACC
ILMN_3168781	hsa-miR-124	149.919	0.192963	8,8,20	TAAGGCACGCGGTGAA	TAAGGCACGCGGTGAATGCC
ILMN_3168782	hsa-miR-302e	29.2492	0.345324	11	TAAGTGCTTCCATGCTT	TAAGTGCTTCCATGCTT
ILMN_3168783	hsa-miR-500	10283.6	7.19667	X	TAATCCTTGCTACCTGGGTGA	TAATCCTTGCTACCTGGGTGAGA
ILMN_3168784	hsa-miR-302f	23.8995	0.379772	18	TAATTGCTTCCATGTTT	TAATTGCTTCCATGTTT
ILMN_3168785	hsa-miR-590-3p	39.1956	0.275501	7	TAATTTTATGTATAAGCTAGT	TAATTTTATGTATAAGCTAGT
ILMN_3168786	hsa-miR-140-3p	13894.5	13.6622	16	CCACAGGGTAGAACCACG	TACCACAGGGTAGAACCACGG
ILMN_3168787	hsa-miR-1277	24.8938	0.374024	X	TACGTAGATATATATGTATTTT	TACGTAGATATATATGTATTTT
ILMN_3168788	hsa-miR-888	82.1478	0.10098	X	TACTCAAAAAGCTGTCAGTCA	TACTCAAAAAGCTGTCAGTCA
ILMN_3168789	hsa-miR-509-5p	68.2784	0.161424	X,X	CTGCAGACAGTGGCAA	TACTGCAGACAGTGGCAATCA
ILMN_3168790	hsa-miR-509-3-5p	33.6197	0.31352	X	CAGACGTGGCAATCATG	TACTGCAGACGTGGCAATCATG
ILMN_3168791	hsa-miR-890	260.741	0.255905	X	CTTGGAAAGGCATCAGTTG	TACTTGGAAAGGCATCAGTTG
ILMN_3168792	hsa-let-7c*	39.8009	0.282051	21	TAGAGTTACACCCTGGGAGTTA	TAGAGTTACACCCTGGGAGTTA
ILMN_3168793	hsa-miR-548p	70.359	0.110645	5	TAGCAAAAACTGCAGTTA	TAGCAAAAACTGCAGTTACTTT
ILMN_3168794	hsa-miR-1197	159.07	0.114911	14	TAGGACACATGGTCTACTTCT	TAGGACACATGGTCTACTTCT
ILMN_3168795	hsa-miR-1278	43.4309	0.241047	1	TAGTACTGTGCATATCATCTAT	TAGTACTGTGCATATCATCTAT
ILMN_3168796	hsa-miR-300	136.924	0.120166	14	TATACAAGGGCAGACTCTCTCT	TATACAAGGGCAGACTCTCTCT
ILMN_3168797	hsa-miR-875-5p	368.827	0.360356	8	TATACCTCAGTTTTATCAGGTG	TATACCTCAGTTTTATCAGGTG
ILMN_3168798	hsa-miR-135a*	252.336	0.208902	3	TATAGGGATTGGAGCCGTGGC	TATAGGGATTGGAGCCGTGGCG
ILMN_3168799	hsa-miR-411*	323.63	0.114896	14	TATGTAACACGGTCCACTAACC	TATGTAACACGGTCCACTAACC
ILMN_3168800	hsa-miR-379*	416.368	0.198457	14	TATGTAACATGGTCCACTAA	TATGTAACATGGTCCACTAACT
ILMN_3168801	hsa-miR-654-3p	1086.04	0.485697	14	TGTCTGCTGACCATCACCTT	TATGTCTGCTGACCATCACCTT
ILMN_3168802	hsa-miR-664	14418.8	14.738	1	TATTCATTTATCCCCAGCCTA	TATTCATTTATCCCCAGCCTACA
ILMN_3168803	hsa-miR-1323	237.505	0.229792	19	CAAAACTGAGGGGCATTT	TCAAAACTGAGGGGCATTTTCT
ILMN_3168804	hsa-miR-125b-2*	57.2157	0.146736	21	TCACAAGTCAGGCTCTTGG	TCACAAGTCAGGCTCTTGGGAC
ILMN_3168805	hsa-miR-1228	99.7251	0.219013	12	TCACACCTGCCTCGCC	TCACACCTGCCTCGCCCCCC
ILMN_3168806	hsa-miR-128	9570.09	6.47074	2,3	CACAGTGAACCGGTCTCTT	TCACAGTGAACCGGTCTCTTT
ILMN_3168807	hsa-miR-1226	70.2401	0.0999332	3	CACCAGCCCTGTGTTCCCT	TCACCAGCCCTGTGTTCCCTAG
ILMN_3168808	hsa-miR-1208	158.149	0.172344	8	CTGTTCAGACAGGCGGA	TCACTGTTCAGACAGGCGGA
ILMN_3168809	hsa-miR-1207-3p	122.344	0.1647	8	TCAGCTGGCCCTCATTTC	TCAGCTGGCCCTCATTTC
ILMN_3168810	hsa-miR-545*	83.3715	0.106843	X	TCAGTAAATGTTTATTAGATGA	TCAGTAAATGTTTATTAGATGA
ILMN_3168811	hsa-miR-1279	39.6416	0.279548	12	TCATATTGCTTCTTTC	TCATATTGCTTCTTTCT
ILMN_3168812	hsa-miR-1825	146.118	0.203685	20	TCCAGTGCCCTCCTCTCC	TCCAGTGCCCTCCTCTCC
ILMN_3168813	hsa-miR-885-5p	34.762	0.306859	3	CCATTACACTACCCTGCCTC	TCCATTACACTACCCTGCCTCT
ILMN_3168814	hsa-miR-1280	16804.9	14.2576	3	TCCCACCGCTGCCACCC	TCCCACCGCTGCCACCC
ILMN_3168815	hsa-miR-361-3p	4275.92	3.567	X	CCCCCAGGTGTGATTCT	TCCCCCAGGTGTGATTCTGATTT
ILMN_3168816	hsa-miR-1274b	25059.8	16.451	19	TCCCTGTTCGGGCGCC	TCCCTGTTCGGGCGCCA
ILMN_3168817	hsa-miR-877*	33.9764	0.323271	6	TTCTCCCTCCTCCCAG	TCCTCTTCTCCCTCCTCCCAG
ILMN_3168818	hsa-miR-1237	147.885	0.167909	11	TCCTTCTGCTCCGTCCCCCAG	TCCTTCTGCTCCGTCCCCCAG
ILMN_3168819	hsa-miR-151-5p	12363.5	9.43192	8	TCGAGGAGCTCACAGTCTAG	TCGAGGAGCTCACAGTCTAGT
ILMN_3168820	hsa-miR-1281	49.1601	0.269303	22	TCGCCTCCTCCTCTCCC	TCGCCTCCTCCTCTCCC
ILMN_3168821	hsa-miR-1234	972.31	0.762492	8	TGACCACCCACCCCAC	TCGGCCTGACCACCCACCCCAC
ILMN_3168822	hsa-miR-1204	259.104	0.26635	0	GTGGCCTGGTCTCCATTAT	TCGTGGCCTGGTCTCCATTAT
ILMN_3168823	hsa-miR-1282	51.0139	0.213582	15	TCGTTTGCCTTTTTCTGC	TCGTTTGCCTTTTTCTGCTT
ILMN_3168824	hsa-miR-1283	46.8906	0.223079	19,19	TCTACAAAGGAAAGCG	TCTACAAAGGAAAGCGCTTTCT
ILMN_3168825	hsa-miR-1284	724.751	0.81994	3	TCTATACAGACCCTGGCTTTT	TCTATACAGACCCTGGCTTTTC
ILMN_3168826	hsa-miR-330-5p	465.091	0.438694	19	CTGGGCCTGTGTCTTAGGC	TCTCTGGGCCTGTGTCTTAGGC
ILMN_3168827	hsa-miR-1205	105.716	0.10599	8	TGCAGGGTTTGCTTTGA	TCTGCAGGGTTTGCTTTGAG
ILMN_3168828	hsa-miR-1285	1000.07	0.772937	7,2	GGGCAACAAAGTGAGACC	TCTGGGCAACAAAGTGAGACCT
ILMN_3168829	hsa-miR-942	3917.68	2.17403	1	TTCTCTGTTTTGGCCATGT	TCTTCTCTGTTTTGGCCATGTG
ILMN_3168830	hsa-miR-29c*	9446.16	5.72391	1	GACCGATTTCTCCTGGTG	TGACCGATTTCTCCTGGTGTTC
ILMN_3168831	hsa-miR-589	55.9243	0.43061	7	TGAGAACCACGTCTGCTCT	TGAGAACCACGTCTGCTCTGAG
ILMN_3168832	hsa-miR-1225-3p	1061.33	1.36831	16	GAGCCCCTGTGCCGCCCCC	TGAGCCCCTGTGCCGCCCCCAG
ILMN_3168833	hsa-miR-339-3p	2774.06	1.83311	7	GCCTCGACGACAGAGC	TGAGCGCCTCGACGACAGAGCCG
ILMN_3168834	hsa-miR-1827	55.3891	0.177637	12	AGGCAGTAGATTGAAT	TGAGGCAGTAGATTGAAT
ILMN_3168835	hsa-miR-423-5p	3476.45	3.97436	17	GAGGGGCAGAGAGCGA	TGAGGGGCAGAGAGCGAGACTTT
ILMN_3168836	hsa-miR-574-5p	519.541	0.360356	4	TGAGTGTGTGTGTGTGAGTGT	TGAGTGTGTGTGTGTGAGTGTGT
ILMN_3168837	hsa-miR-190b	204.345	0.214125	1	TGATATGTTTGATATTGGGTT	TGATATGTTTGATATTGGGTT
ILMN_3168838	hsa-miR-891b	25.9272	0.369082	X	CTTACCTGAGTCATTGA	TGCAACTTACCTGAGTCATTGA
ILMN_3168839	hsa-miR-1286	441.122	0.584925	22	GGACCAAGATGAGCCCT	TGCAGGACCAAGATGAGCCCT
ILMN_3168840	hsa-miR-18b*	91.4452	0.262006	X	CTAAATGCCCCTTCTGGC	TGCCCTAAATGCCCCTTCTGGC
ILMN_3168841	hsa-miR-146b-3p	154.751	0.156677	10	GCCCTGTGGACTCAGTTC	TGCCCTGTGGACTCAGTTCTGG
ILMN_3168842	hsa-miR-938	323.188	1.19085	10	TGCCCTTAAAGGTGAACC	TGCCCTTAAAGGTGAACCCAGT
ILMN_3168843	hsa-miR-24-2*	7806.3	4.77341	19	TGCCTACTGAGCTGAAACAC	TGCCTACTGAGCTGAAACACAG
ILMN_3168844	hsa-miR-24-1*	1084.82	0.699821	9	TGCCTACTGAGCTGATATCAGT	TGCCTACTGAGCTGATATCAGT
ILMN_3168845	hsa-miR-214*	79.7304	0.105882	1	CCTGTCTACACTTGCTGTGC	TGCCTGTCTACACTTGCTGTGC
ILMN_3168846	hsa-miR-744	7410.45	4.39738	17	CGGGGCTAGGGCTAAC	TGCGGGGCTAGGGCTAACAGCA
ILMN_3168847	hsa-miR-31*	765.678	1.0654	9	GCTATGCCAACATATTGCC	TGCTATGCCAACATATTGCCAT
ILMN_3168848	hsa-miR-1287	85.0064	0.118889	10	CTGGATCAGTGGTTCGAGT	TGCTGGATCAGTGGTTCGAGTC
ILMN_3168849	hsa-miR-1288	60.3514	0.153092	17	GACTGCCCTGATCTGGA	TGGACTGCCCTGATCTGGAGA
ILMN_3168850	hsa-miR-1289	112.034	0.110865	5,20	AGTCCAGGAATCTGCATTTT	TGGAGTCCAGGAATCTGCATTTT
ILMN_3168851	hsa-miR-1290	119.827	0.2109	1	GGATTTTTGGATCAGGGA	TGGATTTTTGGATCAGGGA
ILMN_3168852	hsa-miR-1207-5p	388.856	0.496142	8	GGCAGGGAGGCTGGGAGGGG	TGGCAGGGAGGCTGGGAGGGG
ILMN_3168853	hsa-miR-1291	97.6457	0.121935	12	GCCCTGACTGAAGACCAG	TGGCCCTGACTGAAGACCAGCAGT
ILMN_3168854	hsa-miR-1292	26.1096	0.368316	20	ACGGGTTCCGGCAGAC	TGGGAACGGGTTCCGGCAGACGCTG
ILMN_3168855	hsa-miR-939	3509.71	3.78112	8	GAGCTGAGGCTCTGGGGGTG	TGGGGAGCTGAGGCTCTGGGGGTG
ILMN_3168856	hsa-miR-193a-5p	230.311	0.24546	17	TGGGTCTTTGCGGGCGAGA	TGGGTCTTTGCGGGCGAGATGA
ILMN_3168857	hsa-miR-1293	63.6022	0.13748	12	TGGGTGGTCTGGAGATTT	TGGGTGGTCTGGAGATTTGTGC
ILMN_3168858	hsa-miR-23b*	183.315	0.156676	9	GGTTCCTGGCATGCTGATTT	TGGGTTCCTGGCATGCTGATTT
ILMN_3168859	hsa-miR-629	103.473	0.110815	15	GGGTTTACGTTGGGAGAA	TGGGTTTACGTTGGGAGAACT
ILMN_3168860	hsa-miR-541	58.7675	0.147319	14	GGGCACAGAATCTGGACT	TGGTGGGCACAGAATCTGGACT
ILMN_3168861	hsa-miR-593	52.624	0.183891	7	TGTCTCTGCTGGGGTTTC	TGTCTCTGCTGGGGTTTCT
ILMN_3168862	hsa-miR-1294	160.346	0.167122	5	GTGAGGTTGGCATTGTTGT	TGTGAGGTTGGCATTGTTGTCT
ILMN_3168863	hsa-miR-933	50.7653	0.208731	2	TGCGCAGGGAGACCTCT	TGTGCGCAGGGAGACCTCTCCC
ILMN_3168864	hsa-miR-1206	241.433	0.255905	8	TGTTCATGTAGATGTTTAAGC	TGTTCATGTAGATGTTTAAGC
ILMN_3168865	hsa-miR-1295	134.528	0.15887	1	GCCGCAGATCTGGGTGA	TTAGGCCGCAGATCTGGGTGA
ILMN_3168866	hsa-miR-340	10503.5	7.85993	5	TTATAAAGCAATGAGACTGATT	TTATAAAGCAATGAGACTGATT
ILMN_3168867	hsa-miR-1297	123.213	0.141371	13	TTCAAGTAATTCAGGTG	TTCAAGTAATTCAGGTG
ILMN_3168868	hsa-miR-513b	60.7108	0.161707	X	TTCACAAGGAGGTGTCATTT	TTCACAAGGAGGTGTCATTTAT
ILMN_3168869	hsa-miR-513a-5p	486.969	0.543145	X,X	TCACAGGGAGGTGTCA	TTCACAGGGAGGTGTCAT
ILMN_3168870	hsa-miR-130a*	127.192	0.120376	11	CACATTGTGCTACTGTCTGC	TTCACATTGTGCTACTGTCTGC
ILMN_3168871	hsa-miR-202*	275.761	0.28724	10	TTCCTATGCATATACTTCTTTG	TTCCTATGCATATACTTCTTTG
ILMN_3168872	hsa-miR-516a-5p	547.204	0.527477	19,19	TCTCGAGGAAAGAAGC	TTCTCGAGGAAAGAAGCACTTTC
ILMN_3168873	hsa-miR-1299	318.345	0.255905	9	CTGGAATTCTGTGTGAGGG	TTCTGGAATTCTGTGTGAGGGA
ILMN_3168874	hsa-miR-488	51.3808	0.208337	1	TTGAAAGGCTATTTCTTGGTC	TTGAAAGGCTATTTCTTGGTC
ILMN_3168875	hsa-miR-1300	67.7025	0.129493	15	TTGAGAAGGAGGCTGCTG	TTGAGAAGGAGGCTGCTG
ILMN_3168876	hsa-miR-1301	582.645	0.428249	2	GCTGCCTGGGAGTGAC	TTGCAGCTGCCTGGGAGTGACTTC
ILMN_3168877	hsa-miR-1178	31.1183	0.33677	12	TTGCTCACTGTTCTTCCCT	TTGCTCACTGTTCTTCCCTAG
ILMN_3168878	hsa-miR-1302	32.4301	0.327086	2,7,9,20,1,8,2,12	TTGGGACATACTTATGCTAAA	TTGGGACATACTTATGCTAAA
ILMN_3168879	hsa-miR-450b-3p	219.055	0.308147	X	TTGGGATCATTTTGCATC	TTGGGATCATTTTGCATCCATA
ILMN_3168880	hsa-miR-1303	446.214	0.349911	5	TTAGAGACGGGGTCTTGC	TTTAGAGACGGGGTCTTGCTCT
ILMN_3168881	hsa-miR-1180	104.702	0.11461	17	GGCTCGCGTGGGTGTGT	TTTCCGGCTCGCGTGGGTGTGT
ILMN_3168882	hsa-miR-1304	102.658	0.0919777	11	TTGAGGCTACAGTGAGATGTG	TTTGAGGCTACAGTGAGATGTG
ILMN_3168883	hsa-miR-1305	295.107	0.292463	4	TTTTCAACTCTAATGGGAGAGA	TTTTCAACTCTAATGGGAGAGA
